# Supplementary material for: Novel resistance strategies to soybean cyst nematode (SCN) in wild soybean
Source: Sci Rep. 2021 Apr 12;11:7967. doi: 10.1038/s41598-021-86793-z (PMC8041904; doi:10.1038/s41598-021-86793-z)
Supplement: Supplementary file 2 — Supplementary Information 2. [file 41598_2021_86793_MOESM2_ESM.xlsx]

## Sheet: Title
Full Title: Novel resistance strategies to soybean cyst nematode (SCN) in wild soybean
Short Title: Novel SCN resistance in wild soybean
Authors: Janice Kofsky, Hengyou Zhang#, and Bao-Hua Song*
Affiliation: Department of Biological Sciences, University of North Carolina at Charlotte, Charlotte, NC 28223, USA
*Corresponding author:
Bao-Hua Song (bsong5@uncc.edu)
Tel: 704-687-8670
#: Current Affiliation: Donald Danforth Plant Science Center, Saint Louis, MO 63132, USA

## Sheet: Supplementary Table 1
Tables S1. RNA sequencing results before and after quality filter for NRS, Peking, S-soja, and Williams 82 in control (C) and treatment (T) conditions.
Sample ID	Total raw reads	Total cleaned reads	Quality checked read rate	Reads mapped	Multiple-alignment rate	Overall Mapping Rate
NRS100_C1	21063908	19761419	0.938165	17649075	0.197	0.893
NRS100_C2	17934885	16889827	0.94173	15429378	0.103	0.914
NRS100_C3	26401150	24786549	0.938844	22527878	0.167	0.909
NRS100_T1	21400799	20131429	0.940686	17325667	0.132	0.861
NRS100_T2	21168967	19920214	0.94101	17478920	0.115	0.877
NRS100_T3	24977825	23508971	0.941194	20126490	0.113	0.856
S-soja_C1	21713908	20418540	0.940344	18734942	0.132	0.918
S-soja_C2	22480424	21140634	0.940402	19371545	0.132	0.916
S-soja_C3	18217521	17128116	0.9402	15687553	0.135	0.916
S-soja_T1	22025661	20699732	0.939801	17575720	0.129	0.849
S-soja_T2	18306577	17213674	0.9403	14773707	0.106	0.858
S-soja_T3	20541015	19341615	0.94161	16819076	0.098	0.87
Peking_C1	23521521	22138476	0.941201	20372740	0.101	0.92
Peking_C2	19348795	18197184	0.940482	16720114	0.114	0.919
Peking_C3	22428803	21091236	0.940364	19166712	0.119	0.909
Peking_T1	22536397	21195218	0.940488	19156398	0.1	0.904
Peking_T2	25234276	23745769	0.941012	21672021	0.099	0.913
Peking_T3	29687822	27941769	0.941186	25563489	0.102	0.915
Williams_82_C1	22149804	20833495	0.940572	19333485	0.101	0.928
Williams_82_C2	19200624	18034095	0.939245	16641849	0.133	0.923
Williams_82_C3	24633007	23152320	0.93989	21419108	0.128	0.925
Williams_82_T1	25363759	24056915	0.948476	21800389	0.097	0.906
Williams_82_T2	27632370	26243565	0.94974	24041494	0.087	0.916
Williams_82_T3	29277958	27806301	0.949735	25569291	9.5%)	0.92

## Sheet: Supplementary Table 2
Tables S2. Up regulated genes in NRS overrepresented enriched GO terms.
GO ID	GO count	Expressed_GO	Expected_expression	Corrected_P	GO_desc
GO:0009627	751	54	20.4446	6.02503e-08	systemic acquired resistance
GO:0031347	345	33	9.39198	2.52353e-07	regulation of defense response
GO:0009697	653	45	17.7767	7.63975e-06	salicylic acid biosynthetic process
GO:0010310	535	39	14.5644	1.59516e-05	regulation of hydrogen peroxide metabolic process
GO:0004353	8	5	0.201269	0.000175436	glutamate dehydrogenase [NAD(P)+] activity
GO:0045088	64	11	1.74228	0.00065232	regulation of innate immune response
GO:0009862	688	42	18.7295	0.000716186	systemic acquired resistance, salicylic acid mediated signaling pathway
GO:0001666	195	19	5.30851	0.000962761	response to hypoxia
GO:0004364	125	14	3.14483	0.0010023	glutathione transferase activity
GO:0010112	11	5	0.299455	0.00377009	regulation of systemic acquired resistance
GO:0016639	14	5	0.352221	0.00554438	oxidoreductase activity, acting on the CH-NH2 group of donors, NAD or NADP as acceptor
GO:0080142	7	4	0.190562	0.0115622	regulation of salicylic acid biosynthetic process
GO:0009867	800	43	21.7785	0.0141338	jasmonic acid mediated signaling pathway
GO:0043295	28	6	0.704443	0.0193266	glutathione binding
GO:0043531	543	30	13.6612	0.023266	ADP binding
GO:0005992	54	8	1.47005	0.0606883	trehalose biosynthetic process
GO:0004805	36	6	0.905712	0.0845019	trehalose-phosphatase activity
GO:0010200	1135	53	30.8983	0.0875547	response to chitin
GO:0009617	407	25	11.0798	0.0935661	response to bacterium
GO:0008283	388	24	10.5626	0.119739	cell proliferation
GO:0045176	5	3	0.136116	0.127772	apical protein localization
GO:0009863	458	27	12.4682	0.130201	salicylic acid mediated signaling pathway
GO:0009814	196	15	5.33573	0.186825	defense response, incompatible interaction
GO:0031348	766	38	20.8529	0.194691	negative regulation of defense response
GO:0005516	483	25	12.1516	0.204222	calmodulin binding
GO:0090409	2	2	0.0503173	0.22636	malonyl-CoA synthetase activity
GO:0003883	8	3	0.201269	0.283349	CTP synthase activity
GO:0010290	18	4	0.452856	0.316001	chlorophyll catabolite transmembrane transporter activity
GO:0015431	18	4	0.452856	0.316001	glutathione S-conjugate-exporting ATPase activity
GO:0050776	25	5	0.680578	0.318088	regulation of immune response
GO:0004806	101	9	2.54103	0.329886	triglyceride lipase activity
GO:0009595	278	18	7.56803	0.373904	detection of biotic stimulus
GO:0009751	380	22	10.3448	0.472278	response to salicylic acid stimulus
GO:0006995	149	12	4.05625	0.47316	cellular response to nitrogen starvation
GO:0032197	2	2	0.0544463	0.502069	transposition, RNA-mediated
GO:0051574	2	2	0.0544463	0.502069	positive regulation of histone H3-K9 methylation
GO:0090241	2	2	0.0544463	0.502069	negative regulation of histone H4 acetylation
GO:0090410	2	2	0.0544463	0.502069	malonate catabolic process
GO:0050832	941	43	25.617	0.504293	defense response to fungus
GO:0006952	1116	49	30.381	0.509957	defense response
GO:0008515	34	5	0.855395	0.512635	sucrose transmembrane transporter activity
GO:0043900	264	17	7.18691	0.559058	regulation of multi-organism process
GO:0009693	270	17	7.35025	0.715342	ethylene biosynthetic process
GO:0000165	575	29	15.6533	0.750017	MAPK cascade
GO:0006979	632	31	17.205	0.823482	response to oxidative stress
GO:0002679	420	23	11.4337	0.83073	respiratory burst involved in defense response
GO:0006270	159	12	4.32848	0.835218	DNA replication initiation
GO:0016045	31	5	0.843917	0.891642	detection of bacterium
GO:0055074	9	3	0.245008	0.9909	calcium ion homeostasis
GO:0008428	4	2	0.100635	1.31417	ribonuclease inhibitor activity
GO:0005432	13	3	0.327063	1.31999	calcium:sodium antiporter activity
GO:0015770	34	5	0.925587	1.36738	sucrose transport
GO:0042409	14	3	0.352221	1.6495	caffeoyl-CoA O-methyltransferase activity
GO:0008171	45	5	1.13214	1.80297	O-methyltransferase activity
GO:0019632	11	3	0.299455	1.87053	shikimate metabolic process
GO:0006520	111	9	3.02177	2.04961	cellular amino acid metabolic process
GO:0009646	91	8	2.47731	2.09503	response to absence of light
GO:0004070	5	2	0.125793	2.15462	aspartate carbamoyltransferase activity
GO:0046686	1310	53	35.6623	2.24943	response to cadmium ion
GO:0009723	726	33	19.764	2.45644	response to ethylene stimulus
GO:0006984	39	5	1.0617	2.53678	ER-nucleus signaling pathway
GO:0045087	274	16	7.45914	2.56091	innate immune response
GO:0034976	483	24	13.1488	2.81919	response to endoplasmic reticulum stress
GO:0000024	4	2	0.108893	2.90708	maltose biosynthetic process
GO:0051252	4	2	0.108893	2.90708	regulation of RNA metabolic process
GO:1901671	4	2	0.108893	2.90708	positive regulation of superoxide dismutase activity
GO:0050691	13	3	0.353901	3.11619	regulation of defense response to virus by host
GO:0008308	18	3	0.452856	3.43739	voltage-gated anion channel activity
GO:0051119	53	5	1.33341	3.60767	sugar transmembrane transporter activity
GO:0042631	190	12	5.1724	3.61935	cellular response to water deprivation
GO:0048451	144	10	3.92013	3.75193	petal formation
GO:0048453	144	10	3.92013	3.75193	sepal formation
GO:0005507	534	23	13.4347	3.96456	copper ion binding
GO:0010363	1019	42	27.7404	4.18739	regulation of plant-type hypersensitive response
GO:0006612	1020	42	27.7676	4.21378	protein targeting to membrane
GO:0016743	7	2	0.176111	4.37905	carboxyl- or carbamoyltransferase activity
GO:0010583	454	22	12.3593	5.3903	response to cyclopentenone
GO:0015085	8	2	0.201269	5.74429	calcium ion transmembrane transporter activity
GO:0050897	107	7	2.69198	6.238	cobalt ion binding
GO:0016458	156	10	4.24681	6.46552	gene silencing
GO:0052033	6	2	0.163339	7.01468	pathogen-associated molecular pattern dependent induction by symbiont of host innate immune response
GO:0008083	24	3	0.603808	7.6472	growth factor activity
GO:0005388	43	4	1.08182	7.85871	calcium-transporting ATPase activity
GO:0009611	1031	41	28.0671	7.9722	response to wounding
GO:0006221	18	3	0.490016	8.05585	pyrimidine nucleotide biosynthetic process
GO:0044070	18	3	0.490016	8.05585	regulation of anion transport
GO:0009753	756	32	20.5807	8.43325	response to jasmonic acid stimulus
GO:0008970	25	3	0.628967	8.5346	phosphatidylcholine 1-acylhydrolase activity
GO:0016570	163	10	4.43737	8.62593	histone modification
GO:0070588	34	4	0.925587	8.66995	calcium ion transmembrane transport
GO:0000981	10	2	0.251587	8.93658	sequence-specific DNA binding RNA polymerase II transcription factor activity
GO:0004084	10	2	0.251587	8.93658	branched-chain-amino-acid transaminase activity
GO:0008734	1	1	0.0251587	9.22761	L-aspartate oxidase activity
GO:0045039	19	3	0.51724	9.38026	protein import into mitochondrial inner membrane
GO:0004602	26	3	0.654125	9.47552	glutathione peroxidase activity
GO:0006344	7	2	0.190562	9.64869	maintenance of chromatin silencing
GO:0060548	21	3	0.571686	12.38	negative regulation of cell death
GO:0004766	12	2	0.301904	12.6895	spermidine synthase activity
GO:0047501	12	2	0.301904	12.6895	(+)-neomenthol dehydrogenase activity
GO:0047504	12	2	0.301904	12.6895	(-)-menthol dehydrogenase activity
GO:0002237	263	14	7.15969	13.0041	response to molecule of bacterial origin
GO:0042538	461	21	12.5499	13.2976	hyperosmotic salinity response
GO:0008483	51	4	1.28309	13.6665	transaminase activity
GO:0048827	22	3	0.598909	14.0572	phyllome development
GO:0009612	152	9	4.13792	14.7003	response to mechanical stimulus
GO:0004765	13	2	0.327063	14.7567	shikimate kinase activity
GO:0004743	31	3	0.779919	14.976	pyruvate kinase activity
GO:0030955	31	3	0.779919	14.976	potassium ion binding
GO:0006308	9	2	0.245008	15.9687	DNA catabolic process
GO:0006541	9	2	0.245008	15.9687	glutamine metabolic process
GO:0010586	9	2	0.245008	15.9687	miRNA metabolic process
GO:0035019	9	2	0.245008	15.9687	somatic stem cell maintenance
GO:0051567	443	20	12.0598	17.4184	histone H3-K9 methylation
GO:0003826	2	1	0.0503173	18.2289	alpha-ketoacid dehydrogenase activity
GO:0004071	2	1	0.0503173	18.2289	aspartate-ammonia ligase activity
GO:0004076	2	1	0.0503173	18.2289	biotin synthase activity
GO:0004147	2	1	0.0503173	18.2289	dihydrolipoamide branched chain acyltransferase activity
GO:0004452	2	1	0.0503173	18.2289	isopentenyl-diphosphate delta-isomerase activity
GO:0004485	2	1	0.0503173	18.2289	methylcrotonoyl-CoA carboxylase activity
GO:0004615	2	1	0.0503173	18.2289	phosphomannomutase activity
GO:0005212	2	1	0.0503173	18.2289	structural constituent of eye lens
GO:0016018	2	1	0.0503173	18.2289	cyclosporin A binding
GO:0035402	2	1	0.0503173	18.2289	histone kinase activity (H3-T11 specific)
GO:0043754	2	1	0.0503173	18.2289	dihydrolipoyllysine-residue (2-methylpropanoyl)transferase activity
GO:0046422	2	1	0.0503173	18.2289	violaxanthin de-epoxidase activity
GO:0047251	2	1	0.0503173	18.2289	thiohydroximate beta-D-glucosyltransferase activity
GO:0072354	2	1	0.0503173	18.2289	histone kinase activity (H3-T3 specific)
GO:0010540	64	5	1.74228	19.591	basipetal auxin transport
GO:0042742	1063	40	28.9382	19.6015	defense response to bacterium
GO:0009081	10	2	0.272231	19.6139	branched-chain amino acid metabolic process
GO:0004601	237	11	5.9626	19.7783	peroxidase activity
GO:0051726	345	16	9.39198	20.2292	regulation of cell cycle
GO:0009581	44	4	1.19782	20.636	detection of external stimulus
GO:0009407	535	23	14.5644	20.9237	toxin catabolic process
GO:0016818	59	4	1.48436	21.4027	hydrolase activity, acting on acid anhydrides, in phosphorus-containing anhydrides
GO:0004356	16	2	0.402539	21.6346	glutamate-ammonia ligase activity
GO:0019853	26	3	0.707802	21.9539	L-ascorbic acid biosynthetic process
GO:0010102	45	4	1.22504	22.1883	lateral root morphogenesis
GO:0042254	264	13	7.18691	22.7791	ribosome biogenesis
GO:0071446	11	2	0.299455	23.5569	cellular response to salicylic acid stimulus
GO:0016538	61	4	1.53468	23.6366	cyclin-dependent protein serine/threonine kinase regulator activity
GO:0005261	17	2	0.427697	24.1303	cation channel activity
GO:0004871	256	11	6.44062	24.6927	signal transducer activity
GO:0048449	190	10	5.1724	26.5587	floral organ formation
GO:0004069	18	2	0.452856	26.7169	L-aspartate:2-oxoglutarate aminotransferase activity
GO:0016208	18	2	0.452856	26.7169	AMP binding
GO:0004352	3	1	0.075476	27.0093	glutamate dehydrogenase (NAD+) activity
GO:0004451	3	1	0.075476	27.0093	isocitrate lyase activity
GO:0004793	3	1	0.075476	27.0093	threonine aldolase activity
GO:0008752	3	1	0.075476	27.0093	FMN reductase activity
GO:0019544	12	2	0.326678	27.7793	arginine catabolic process to glutamate
GO:0030551	65	4	1.63531	28.4549	cyclic nucleotide binding
GO:0016572	159	9	4.32848	28.9443	histone phosphorylation
GO:0006882	49	4	1.33393	29.068	cellular zinc ion homeostasis
GO:0010229	49	4	1.33393	29.068	inflorescence development
GO:0016161	19	2	0.478015	29.3885	beta-amylase activity
GO:0047800	19	2	0.478015	29.3885	cysteamine dioxygenase activity
GO:0004499	41	3	1.03151	29.7403	N,N-dimethylaniline monooxygenase activity
GO:0048544	161	9	4.38293	29.7905	recognition of pollen
GO:0043565	887	30	22.3157	30.0484	sequence-specific DNA binding
GO:0035556	479	20	13.0399	32.1223	intracellular signal transduction
GO:0015145	20	2	0.503173	32.1394	monosaccharide transmembrane transporter activity
GO:0016891	20	2	0.503173	32.1394	endoribonuclease activity, producing 5'-phosphomonoesters
GO:0000462	13	2	0.353901	32.2635	maturation of SSU-rRNA from tricistronic rRNA transcript (SSU-rRNA, 5.8S rRNA, LSU-rRNA)
GO:0071470	13	2	0.353901	32.2635	cellular response to osmotic stress
GO:0080143	13	2	0.353901	32.2635	regulation of amino acid export
GO:0006306	421	18	11.4609	33.2788	DNA methylation
GO:0009750	362	16	9.85478	33.4747	response to fructose stimulus
GO:0007165	1328	47	36.1523	34.3817	signal transduction
GO:0030968	501	21	13.6388	34.9408	endoplasmic reticulum unfolded protein response
GO:0004525	21	2	0.528332	34.9641	ribonuclease III activity
GO:0045551	21	2	0.528332	34.9641	cinnamyl-alcohol dehydrogenase activity
GO:0006275	255	12	6.9419	35.1963	regulation of DNA replication
GO:0004150	4	1	0.100635	35.5744	dihydroneopterin aldolase activity
GO:0005098	4	1	0.100635	35.5744	RAN GTPase activator activity
GO:0008928	4	1	0.100635	35.5744	mannose-1-phosphate guanylyltransferase (GDP) activity
GO:0010471	4	1	0.100635	35.5744	GDP-galactose:mannose-1-phosphate guanylyltransferase activity
GO:0010472	4	1	0.100635	35.5744	GDP-galactose:glucose-1-phosphate guanylyltransferase activity
GO:0010473	4	1	0.100635	35.5744	GDP-galactose:myoinositol-1-phosphate guanylyltransferase activity
GO:0010474	4	1	0.100635	35.5744	glucose-1-phosphate guanylyltransferase (GDP) activity
GO:0010475	4	1	0.100635	35.5744	galactose-1-phosphate guanylyltransferase (GDP) activity
GO:0046408	4	1	0.100635	35.5744	chlorophyll synthetase activity
GO:0080048	4	1	0.100635	35.5744	GDP-D-glucose phosphorylase activity
GO:0042542	511	21	13.911	36.7422	response to hydrogen peroxide
GO:0003756	45	3	1.13214	36.903	protein disulfide isomerase activity
GO:0000072	2	1	0.0544463	37.3956	M phase specific microtubule process
GO:0010028	2	1	0.0544463	37.3956	xanthophyll cycle
GO:0019307	2	1	0.0544463	37.3956	mannose biosynthetic process
GO:0019468	2	1	0.0544463	37.3956	nopaline catabolic process
GO:0019469	2	1	0.0544463	37.3956	octopine catabolic process
GO:0034243	2	1	0.0544463	37.3956	regulation of transcription elongation from RNA polymerase II promoter
GO:0035407	2	1	0.0544463	37.3956	histone H3-T11 phosphorylation
GO:0045792	2	1	0.0544463	37.3956	negative regulation of cell size
GO:0051186	2	1	0.0544463	37.3956	cofactor metabolic process
GO:0060148	2	1	0.0544463	37.3956	positive regulation of posttranscriptional gene silencing
GO:0071588	2	1	0.0544463	37.3956	hydrogen peroxide mediated signaling pathway
GO:0072355	2	1	0.0544463	37.3956	histone H3-T3 phosphorylation
GO:0004462	22	2	0.553491	37.8572	lactoylglutathione lyase activity
GO:0016597	72	4	1.81142	37.9628	amino acid binding
GO:0016717	24	2	0.603808	43.829	oxidoreductase activity, acting on paired donors, with oxidation of a pair of donors resulting in the reduction of molecular oxygen to two molecules of water
GO:0003842	5	1	0.125793	43.9294	1-pyrroline-5-carboxylate dehydrogenase activity
GO:0003855	5	1	0.125793	43.9294	3-dehydroquinate dehydratase activity
GO:0004657	5	1	0.125793	43.9294	proline dehydrogenase activity
GO:0004764	5	1	0.125793	43.9294	shikimate 3-dehydrogenase (NADP+) activity
GO:0008447	5	1	0.125793	43.9294	L-ascorbate oxidase activity
GO:0017153	5	1	0.125793	43.9294	sodium:dicarboxylate symporter activity
GO:0043394	5	1	0.125793	43.9294	proteoglycan binding
GO:0047372	5	1	0.125793	43.9294	acylglycerol lipase activity
GO:0019375	234	11	6.37021	44.8317	galactolipid biosynthetic process
GO:0031625	79	4	1.98753	48.7296	ubiquitin protein ligase binding
GO:0015662	127	6	3.19515	51.1228	ATPase activity, coupled to transmembrane movement of ions, phosphorylative mechanism
GO:0009828	84	5	2.28674	51.9586	plant-type cell wall loosening
GO:0001072	6	1	0.150952	52.0794	RNA binding transcription antitermination factor activity
GO:0004000	6	1	0.150952	52.0794	adenosine deaminase activity
GO:0004049	6	1	0.150952	52.0794	anthranilate synthase activity
GO:0004839	6	1	0.150952	52.0794	ubiquitin activating enzyme activity
GO:0005365	6	1	0.150952	52.0794	myo-inositol transmembrane transporter activity
GO:0010285	6	1	0.150952	52.0794	L,L-diaminopimelate aminotransferase activity
GO:0010347	6	1	0.150952	52.0794	L-galactose-1-phosphate phosphatase activity
GO:0015148	6	1	0.150952	52.0794	D-xylose transmembrane transporter activity
GO:0015575	6	1	0.150952	52.0794	mannitol transmembrane transporter activity
GO:0015576	6	1	0.150952	52.0794	sorbitol transmembrane transporter activity
GO:0015591	6	1	0.150952	52.0794	D-ribose transmembrane transporter activity
GO:0033853	6	1	0.150952	52.0794	aspartate-prephenate aminotransferase activity
GO:0033854	6	1	0.150952	52.0794	glutamate-prephenate aminotransferase activity
GO:0046423	6	1	0.150952	52.0794	allene-oxide cyclase activity
GO:0047681	6	1	0.150952	52.0794	aryl-alcohol dehydrogenase (NADP+) activity
GO:0009961	17	2	0.462793	52.4924	response to 1-Aminocyclopropane-1-carboxylic Acid
GO:0071398	17	2	0.462793	52.4924	cellular response to fatty acid
GO:0000478	37	3	1.00726	53.0867	endonucleolytic cleavage involved in rRNA processing
GO:0043069	525	21	14.2921	53.1224	negative regulation of programmed cell death
GO:0004675	54	3	1.35857	55.1632	transmembrane receptor protein serine/threonine kinase activity
GO:0010075	450	18	12.2504	55.3341	regulation of meristem growth
GO:0043043	3	1	0.0816694	55.3536	peptide biosynthetic process
GO:0090359	3	1	0.0816694	55.3536	negative regulation of abscisic acid biosynthetic process
GO:0030246	417	15	10.4912	56.1058	carbohydrate binding
GO:0008106	28	2	0.704443	56.3853	alcohol dehydrogenase (NADP+) activity
GO:0009815	28	2	0.704443	56.3853	1-aminocyclopropane-1-carboxylate oxidase activity
GO:0035198	28	2	0.704443	56.3853	miRNA binding
GO:0046914	28	2	0.704443	56.3853	transition metal ion binding
GO:0071456	38	3	1.03448	56.5484	cellular response to hypoxia
GO:0044030	18	2	0.490016	58.047	regulation of DNA methylation
GO:0006807	62	4	1.68783	58.7802	nitrogen compound metabolic process
GO:0006260	270	12	7.35025	59.2894	DNA replication
GO:0004003	29	2	0.729601	59.6274	ATP-dependent DNA helicase activity
GO:0080046	29	2	0.729601	59.6274	quercetin 4'-O-glucosyltransferase activity
GO:0003968	7	1	0.176111	60.0294	RNA-directed RNA polymerase activity
GO:0004563	7	1	0.176111	60.0294	beta-N-acetylhexosaminidase activity
GO:0008934	7	1	0.176111	60.0294	inositol monophosphate 1-phosphatase activity
GO:0010294	7	1	0.176111	60.0294	abscisic acid glucosyltransferase activity
GO:0015929	7	1	0.176111	60.0294	hexosaminidase activity
GO:0016720	7	1	0.176111	60.0294	delta12-fatty acid dehydrogenase activity
GO:0017040	7	1	0.176111	60.0294	ceramidase activity
GO:0032442	7	1	0.176111	60.0294	phenylcoumaran benzylic ether reductase activity
GO:0042132	7	1	0.176111	60.0294	fructose 1,6-bisphosphate 1-phosphatase activity
GO:0006207	19	2	0.51724	63.7725	'de novo' pyrimidine nucleobase biosynthetic process
GO:0009615	90	5	2.45008	65.2513	response to virus
GO:0003830	8	1	0.201269	67.7845	beta-1,4-mannosylglycoprotein 4-beta-N-acetylglucosaminyltransferase activity
GO:0004838	8	1	0.201269	67.7845	L-tyrosine:2-oxoglutarate aminotransferase activity
GO:0005355	8	1	0.201269	67.7845	glucose transmembrane transporter activity
GO:0010216	20	2	0.544463	69.656	maintenance of DNA methylation
GO:0006662	92	5	2.50453	70.0359	glycerol ether metabolic process
GO:0010260	93	5	2.53175	72.4927	organ senescence
GO:0006353	4	1	0.108893	72.8357	DNA-dependent transcription, termination
GO:0016560	4	1	0.108893	72.8357	protein import into peroxisome matrix, docking
GO:0019433	4	1	0.108893	72.8357	triglyceride catabolic process
GO:0016853	62	3	1.55984	73.3283	isomerase activity
GO:0004623	9	1	0.226428	75.3492	phospholipase A2 activity
GO:0005221	9	1	0.226428	75.3492	intracellular cyclic nucleotide activated cation channel activity
GO:0005384	9	1	0.226428	75.3492	manganese ion transmembrane transporter activity
GO:0022821	9	1	0.226428	75.3492	potassium ion antiporter activity
GO:0032440	9	1	0.226428	75.3492	2-alkenal reductase [NAD(P)] activity
GO:0042389	9	1	0.226428	75.3492	omega-3 fatty acid desaturase activity
GO:0045485	9	1	0.226428	75.3492	omega-6 fatty acid desaturase activity
GO:0045547	9	1	0.226428	75.3492	dehydrodolichyl diphosphate synthase activity
GO:2001080	9	1	0.226428	75.3492	chitosan binding
GO:0005089	34	2	0.855395	76.2696	Rho guanyl-nucleotide exchange factor activity
GO:0009873	311	13	8.4664	76.784	ethylene mediated signaling pathway
GO:0043169	335	12	8.42815	78.9683	cation binding
GO:0031047	256	11	6.96912	81.5822	gene silencing by RNA
GO:0006268	22	2	0.598909	81.8479	DNA unwinding involved in replication
GO:0080129	319	13	8.68418	81.9298	proteasome core complex assembly
GO:0004066	10	1	0.251587	82.7284	asparagine synthase (glutamine-hydrolyzing) activity
GO:0004351	10	1	0.251587	82.7284	glutamate decarboxylase activity
GO:0015140	10	1	0.251587	82.7284	malate transmembrane transporter activity
GO:0015923	10	1	0.251587	82.7284	mannosidase activity
GO:0016872	10	1	0.251587	82.7284	intramolecular lyase activity
GO:0017077	10	1	0.251587	82.7284	oxidative phosphorylation uncoupler activity
GO:0045430	10	1	0.251587	82.7284	chalcone isomerase activity
GO:0050269	10	1	0.251587	82.7284	coniferyl-aldehyde dehydrogenase activity
GO:0034968	258	11	7.02357	83.0994	histone lysine methylation
GO:0005983	45	3	1.22504	83.3076	starch catabolic process
GO:0004089	37	2	0.930871	86.4846	carbonate dehydratase activity
GO:0008061	37	2	0.930871	86.4846	chitin binding
GO:0015035	188	7	4.72983	88.2724	protein disulfide oxidoreductase activity
GO:0006562	5	1	0.136116	89.8547	proline catabolic process
GO:0007338	5	1	0.136116	89.8547	single fertilization
GO:0010133	5	1	0.136116	89.8547	proline catabolic process to glutamate
GO:0032107	5	1	0.136116	89.8547	regulation of response to nutrient levels
GO:0033234	5	1	0.136116	89.8547	negative regulation of protein sumoylation
GO:0043620	5	1	0.136116	89.8547	regulation of DNA-dependent transcription in response to stress
GO:0046340	5	1	0.136116	89.8547	diacylglycerol catabolic process
GO:0052651	5	1	0.136116	89.8547	monoacylglycerol catabolic process
GO:0016765	38	2	0.956029	89.9107	transferase activity, transferring alkyl or aryl (other than methyl) groups
GO:0001872	11	1	0.276745	89.9266	(1->3)-beta-D-glucan binding
GO:0004075	11	1	0.276745	89.9266	biotin carboxylase activity
GO:0004930	11	1	0.276745	89.9266	G-protein coupled receptor activity
GO:0016407	11	1	0.276745	89.9266	acetyltransferase activity
GO:0019239	11	1	0.276745	89.9266	deaminase activity
GO:0009695	417	16	11.352	90.6024	jasmonic acid biosynthetic process
GO:0052542	116	6	3.15788	95.1436	defense response by callose deposition
GO:0010389	155	7	4.21959	96.4107	regulation of G2/M transition of mitotic cell cycle
GO:0004445	12	1	0.301904	96.9482	inositol-polyphosphate 5-phosphatase activity
GO:0008199	12	1	0.301904	96.9482	ferric iron binding
GO:0008253	12	1	0.301904	96.9482	5'-nucleotidase activity
GO:0008453	12	1	0.301904	96.9482	alanine-glyoxylate transaminase activity
GO:0015168	12	1	0.301904	96.9482	glycerol transmembrane transporter activity
GO:0016833	12	1	0.301904	96.9482	oxo-acid-lyase activity
GO:0046592	12	1	0.301904	96.9482	polyamine oxidase activity
GO:0005216	72	3	1.81142	97.6645	ion channel activity
GO:0004672	2453	69	61.7142	97.713	protein kinase activity
GO:0005509	539	17	13.5605	99.459	calcium ion binding
GO:0004693	73	3	1.83658	100.16	cyclin-dependent protein serine/threonine kinase activity
GO:0006811	49	3	1.33393	100.343	ion transport
GO:0010067	25	2	0.680578	101.028	procambium histogenesis
GO:0019408	25	2	0.680578	101.028	dolichol biosynthetic process
GO:0004784	13	1	0.327063	103.798	superoxide dismutase activity
GO:0047134	13	1	0.327063	103.798	protein-disulfide reductase activity
GO:0052622	13	1	0.327063	103.798	ATP dimethylallyltransferase activity
GO:0052623	13	1	0.327063	103.798	ADP dimethylallyltransferase activity
GO:0009631	50	3	1.36116	104.772	cold acclimation
GO:0000966	6	1	0.163339	106.423	RNA 5'-end processing
GO:0001578	6	1	0.163339	106.423	microtubule bundle formation
GO:0006760	6	1	0.163339	106.423	folic acid-containing compound metabolic process
GO:0009095	6	1	0.163339	106.423	aromatic amino acid family biosynthetic process, prephenate pathway
GO:0009102	6	1	0.163339	106.423	biotin biosynthetic process
GO:0010115	6	1	0.163339	106.423	regulation of abscisic acid biosynthetic process
GO:0019256	6	1	0.163339	106.423	acrylonitrile catabolic process
GO:0019330	6	1	0.163339	106.423	aldoxime metabolic process
GO:0030865	6	1	0.163339	106.423	cortical cytoskeleton organization
GO:0031116	6	1	0.163339	106.423	positive regulation of microtubule polymerization
GO:0031564	6	1	0.163339	106.423	transcription antitermination
GO:0033612	43	2	1.08182	107.09	receptor serine/threonine kinase binding
GO:0010047	26	2	0.707802	107.618	fruit dehiscence
GO:0042128	26	2	0.707802	107.618	nitrate assimilation
GO:0071482	26	2	0.707802	107.618	cellular response to light stimulus
GO:0004185	92	4	2.3146	109.692	serine-type carboxypeptidase activity
GO:0004674	2183	61	54.9214	110.229	protein serine/threonine kinase activity
GO:0005354	14	1	0.352221	110.479	galactose transmembrane transporter activity
GO:0015369	14	1	0.352221	110.479	calcium:hydrogen antiporter activity
GO:0016629	14	1	0.352221	110.479	12-oxophytodienoate reductase activity
GO:0016711	14	1	0.352221	110.479	flavonoid 3'-monooxygenase activity
GO:0017089	14	1	0.352221	110.479	glycolipid transporter activity
GO:0051740	14	1	0.352221	110.479	ethylene binding
GO:0051861	14	1	0.352221	110.479	glycolipid binding
GO:0009626	182	8	4.95461	112.546	plant-type hypersensitive response
GO:0071215	52	3	1.4156	113.814	cellular response to abscisic acid stimulus
GO:0004519	45	2	1.13214	113.944	endonuclease activity
GO:0004435	15	1	0.37738	116.996	phosphatidylinositol phospholipase C activity
GO:0004866	46	2	1.1573	117.36	endopeptidase inhibitor activity
GO:0016036	330	13	8.98364	117.931	cellular response to phosphate starvation
GO:0015116	47	2	1.18246	120.766	sulfate transmembrane transporter activity
GO:0006567	28	2	0.762248	121.034	threonine catabolic process
GO:0035304	337	13	9.1742	122.26	regulation of protein dephosphorylation
GO:0006515	7	1	0.190562	122.552	misfolded or incompletely synthesized protein catabolic process
GO:0006560	7	1	0.190562	122.552	proline metabolic process
GO:0006835	7	1	0.190562	122.552	dicarboxylic acid transport
GO:0010186	7	1	0.190562	122.552	positive regulation of cellular defense response
GO:0010271	7	1	0.190562	122.552	regulation of chlorophyll catabolic process
GO:0030104	7	1	0.190562	122.552	water homeostasis
GO:0030388	7	1	0.190562	122.552	fructose 1,6-bisphosphate metabolic process
GO:0040009	7	1	0.190562	122.552	regulation of growth rate
GO:0051131	7	1	0.190562	122.552	chaperone-mediated protein complex assembly
GO:0051453	7	1	0.190562	122.552	regulation of intracellular pH
GO:0004575	16	1	0.402539	123.354	sucrose alpha-glucosidase activity
GO:0005381	16	1	0.402539	123.354	iron ion transmembrane transporter activity
GO:0005471	16	1	0.402539	123.354	ATP:ADP antiporter activity
GO:0009824	16	1	0.402539	123.354	AMP dimethylallyltransferase activity
GO:0031177	16	1	0.402539	123.354	phosphopantetheine binding
GO:0080045	16	1	0.402539	123.354	quercetin 3'-O-glucosyltransferase activity
GO:0046872	549	17	13.8121	124.098	metal ion binding
GO:0005451	48	2	1.20762	124.161	monovalent cation:hydrogen antiporter activity
GO:0050661	107	4	2.69198	127.276	NADP binding
GO:0003887	49	2	1.23277	127.543	DNA-directed DNA polymerase activity
GO:0019752	29	2	0.789471	127.843	carboxylic acid metabolic process
GO:0070417	29	2	0.789471	127.843	cellular response to cold
GO:0007568	136	6	3.70235	128.461	aging
GO:0009408	659	23	17.94	128.572	response to heat
GO:0008441	17	1	0.427697	129.555	3'(2'),5'-bisphosphate nucleotidase activity
GO:0016621	17	1	0.427697	129.555	cinnamoyl-CoA reductase activity
GO:0016832	17	1	0.427697	129.555	aldehyde-lyase activity
GO:0010043	137	6	3.72957	130.613	response to zinc ion
GO:0080044	50	2	1.25793	130.911	quercetin 7-O-glucosyltransferase activity
GO:0043086	138	6	3.75679	132.806	negative regulation of catalytic activity
GO:0016301	2134	59	53.6886	134.044	kinase activity
GO:0016671	51	2	1.28309	134.264	oxidoreductase activity, acting on a sulfur group of donors, disulfide as acceptor
GO:0006349	30	2	0.816694	134.708	regulation of gene expression by genetic imprinting
GO:0010555	30	2	0.816694	134.708	response to mannitol stimulus
GO:0004022	18	1	0.452856	135.604	alcohol dehydrogenase (NAD) activity
GO:0004040	18	1	0.452856	135.604	amidase activity
GO:0043161	282	11	7.67692	135.935	proteasomal ubiquitin-dependent protein catabolic process
GO:0003700	3846	103	96.7602	137.111	sequence-specific DNA binding transcription factor activity
GO:0006021	8	1	0.217785	138.253	inositol biosynthetic process
GO:0006154	8	1	0.217785	138.253	adenosine catabolic process
GO:0016122	8	1	0.217785	138.253	xanthophyll metabolic process
GO:0038032	8	1	0.217785	138.253	termination of G-protein coupled receptor signaling pathway
GO:0043266	8	1	0.217785	138.253	regulation of potassium ion transport
GO:0043617	8	1	0.217785	138.253	cellular response to sucrose starvation
GO:0046345	8	1	0.217785	138.253	abscisic acid catabolic process
GO:0046622	8	1	0.217785	138.253	positive regulation of organ growth
GO:0047484	8	1	0.217785	138.253	regulation of response to osmotic stress
GO:2000072	8	1	0.217785	138.253	regulation of defense response to fungus, incompatible interaction
GO:0005524	4522	120	113.767	140.741	ATP binding
GO:0006754	101	5	2.74954	141.028	ATP biosynthetic process
GO:0004124	19	1	0.478015	141.505	cysteine synthase activity
GO:0015368	19	1	0.478015	141.505	calcium:cation antiporter activity
GO:0052634	19	1	0.478015	141.505	C-19 gibberellin 2-beta-dioxygenase activity
GO:0010025	59	3	1.60617	147.1	wax biosynthetic process
GO:0019953	59	3	1.60617	147.1	sexual reproduction
GO:0016688	20	1	0.503173	147.262	L-ascorbate peroxidase activity
GO:0047714	20	1	0.503173	147.262	galactolipase activity
GO:0004028	56	2	1.40889	150.75	3-chloroallyl aldehyde dehydrogenase activity
GO:0004559	21	1	0.528332	152.876	alpha-mannosidase activity
GO:0008173	21	1	0.528332	152.876	RNA methyltransferase activity
GO:0008235	21	1	0.528332	152.876	metalloexopeptidase activity
GO:0042127	108	5	2.9401	153.396	regulation of cell proliferation
GO:0000245	9	1	0.245008	153.539	spliceosomal complex assembly
GO:0002752	9	1	0.245008	153.539	cell surface pattern recognition receptor signaling pathway
GO:0009554	9	1	0.245008	153.539	megasporogenesis
GO:0009652	9	1	0.245008	153.539	thigmotropism
GO:0032491	9	1	0.245008	153.539	detection of molecule of fungal origin
GO:0032499	9	1	0.245008	153.539	detection of peptidoglycan
GO:0048359	9	1	0.245008	153.539	mucilage metabolic process involved seed coat development
GO:0051365	9	1	0.245008	153.539	cellular response to potassium ion starvation
GO:0071333	9	1	0.245008	153.539	cellular response to glucose stimulus
GO:0010150	230	9	6.26132	153.978	leaf senescence
GO:0006885	33	2	0.898364	155.567	regulation of pH
GO:0009851	33	2	0.898364	155.567	auxin biosynthetic process
GO:0019932	33	2	0.898364	155.567	second-messenger-mediated signaling
GO:0001664	22	1	0.553491	158.354	G-protein coupled receptor binding
GO:0015491	22	1	0.553491	158.354	cation:cation antiporter activity
GO:0019001	22	1	0.553491	158.354	guanyl nucleotide binding
GO:0030247	22	1	0.553491	158.354	polysaccharide binding
GO:0031683	22	1	0.553491	158.354	G-protein beta/gamma-subunit complex binding
GO:0008295	34	2	0.925587	162.584	spermidine biosynthetic process
GO:0005242	23	1	0.578649	163.696	inward rectifier potassium channel activity
GO:0048037	23	1	0.578649	163.696	cofactor binding
GO:0070696	23	1	0.578649	163.696	transmembrane receptor protein serine/threonine kinase binding
GO:0000079	63	3	1.71506	167.005	regulation of cyclin-dependent protein serine/threonine kinase activity
GO:0006949	63	3	1.71506	167.005	syncytium formation
GO:0051707	255	10	6.9419	167.99	response to other organism
GO:0006013	10	1	0.272231	168.42	mannose metabolic process
GO:0006529	10	1	0.272231	168.42	asparagine biosynthetic process
GO:0006552	10	1	0.272231	168.42	leucine catabolic process
GO:0010599	10	1	0.272231	168.42	production of lsiRNA involved in RNA interference
GO:0010618	10	1	0.272231	168.42	aerenchyma formation
GO:0031539	10	1	0.272231	168.42	positive regulation of anthocyanin metabolic process
GO:0016682	24	1	0.603808	168.908	oxidoreductase activity, acting on diphenols and related substances as donors, oxygen as acceptor
GO:0022857	177	6	4.45308	171.918	transmembrane transporter activity
GO:0016884	25	1	0.628967	173.992	carbon-nitrogen ligase activity, with glutamine as amido-N-donor
GO:0015450	84	3	2.11333	174.492	P-P-bond-hydrolysis-driven protein transmembrane transporter activity
GO:0043621	84	3	2.11333	174.492	protein self-association
GO:0003777	184	6	4.62919	175.47	microtubule motor activity
GO:0016772	2469	66	62.1167	175.875	transferase activity, transferring phosphorus-containing groups
GO:0019901	86	3	2.16365	177.282	protein kinase binding
GO:0006812	266	10	7.24135	177.338	cation transport
GO:0009414	888	29	24.1741	177.426	response to water deprivation
GO:0006355	4060	119	110.526	182.487	regulation of transcription, DNA-dependent
GO:0000304	11	1	0.299455	182.906	response to singlet oxygen
GO:0006407	11	1	0.299455	182.906	rRNA export from nucleus
GO:0006537	11	1	0.299455	182.906	glutamate biosynthetic process
GO:0009168	11	1	0.299455	182.906	purine ribonucleoside monophosphate biosynthetic process
GO:0010321	11	1	0.299455	182.906	regulation of vegetative phase change
GO:0032784	11	1	0.299455	182.906	regulation of DNA-dependent transcription, elongation
GO:0048281	11	1	0.299455	182.906	inflorescence morphogenesis
GO:0048766	11	1	0.299455	182.906	root hair initiation
GO:0008762	90	3	2.26428	183.141	UDP-N-acetylmuramate dehydrogenase activity
GO:0016410	27	1	0.679284	183.788	N-acyltransferase activity
GO:0080072	27	1	0.679284	183.788	spermidine:sinapoyl CoA N-acyltransferase activity
GO:0080073	27	1	0.679284	183.788	spermidine:coumaroyl CoA N-acyltransferase activity
GO:0080074	27	1	0.679284	183.788	spermidine:caffeoyl CoA N-acyltransferase activity
GO:0080075	27	1	0.679284	183.788	spermidine:feruloyl CoA N-acyltransferase activity
GO:0007267	200	8	5.44463	187.389	cell-cell signaling
GO:0004301	28	1	0.704443	188.507	epoxide hydrolase activity
GO:0030145	95	3	2.39007	190.882	manganese ion binding
GO:0000036	29	1	0.729601	193.11	ACP phosphopantetheine attachment site binding involved in fatty acid biosynthetic process
GO:0004564	29	1	0.729601	193.11	beta-fructofuranosidase activity
GO:0019199	29	1	0.729601	193.11	transmembrane receptor protein kinase activity
GO:0042578	29	1	0.729601	193.11	phosphoric ester hydrolase activity
GO:0010629	12	1	0.326678	197.008	negative regulation of gene expression
GO:0015976	12	1	0.326678	197.008	carbon utilization
GO:0032527	12	1	0.326678	197.008	protein exit from endoplasmic reticulum
GO:0035279	12	1	0.326678	197.008	mRNA cleavage involved in gene silencing by miRNA
GO:0051170	12	1	0.326678	197.008	nuclear import
GO:0008047	30	1	0.75476	197.6	enzyme activator activity
GO:0016209	30	1	0.75476	197.6	antioxidant activity
GO:0010204	39	2	1.0617	197.867	defense response signaling pathway, resistance gene-independent
GO:0004029	31	1	0.779919	201.979	aldehyde dehydrogenase (NAD) activity
GO:0010193	142	6	3.86569	202.884	response to ozone
GO:0016747	260	8	6.54125	203.818	transferase activity, transferring acyl groups other than amino-acyl groups
GO:0006820	143	6	3.89291	204.069	anion transport
GO:0009816	143	6	3.89291	204.069	defense response to bacterium, incompatible interaction
GO:0010214	40	2	1.08893	204.926	seed coat development
GO:0035725	84	4	2.28674	206.187	sodium ion transmembrane transport
GO:0004012	32	1	0.805077	206.252	phospholipid-translocating ATPase activity
GO:0051607	145	6	3.94735	206.608	defense response to virus
GO:0050734	33	1	0.830236	210.419	hydroxycinnamoyltransferase activity
GO:0006536	13	1	0.353901	210.737	glutamate metabolic process
GO:0046283	13	1	0.353901	210.737	anthocyanin-containing compound metabolic process
GO:0090342	13	1	0.353901	210.737	regulation of cell aging
GO:0005544	34	1	0.855395	214.484	calcium-dependent phospholipid binding
GO:0008327	34	1	0.855395	214.484	methyl-CpG binding
GO:0015198	34	1	0.855395	214.484	oligopeptide transporter activity
GO:0031418	34	1	0.855395	214.484	L-ascorbic acid binding
GO:0007275	236	9	6.42466	217.115	multicellular organismal development
GO:0071472	42	2	1.14337	219.006	cellular response to salt stress
GO:0009651	1845	56	50.2267	219.336	response to salt stress
GO:0042802	318	9	8.00046	220.212	identical protein binding
GO:0004629	36	1	0.905712	222.318	phospholipase C activity
GO:0008271	36	1	0.905712	222.318	secondary active sulfate transmembrane transporter activity
GO:0000910	92	4	2.50453	223.137	cytokinesis
GO:0006000	14	1	0.381124	224.102	fructose metabolic process
GO:0010942	14	1	0.381124	224.102	positive regulation of cell death
GO:0015749	14	1	0.381124	224.102	monosaccharide transport
GO:0019725	14	1	0.381124	224.102	cellular homeostasis
GO:0030026	14	1	0.381124	224.102	cellular manganese ion homeostasis
GO:0046785	14	1	0.381124	224.102	microtubule polymerization
GO:0046836	14	1	0.381124	224.102	glycolipid transport
GO:0004659	37	1	0.930871	226.091	prenyltransferase activity
GO:0004970	37	1	0.930871	226.091	ionotropic glutamate receptor activity
GO:0005234	37	1	0.930871	226.091	extracellular-glutamate-gated ion channel activity
GO:0030001	247	9	6.72411	226.514	metal ion transport
GO:0016831	38	1	0.956029	229.772	carboxy-lyase activity
GO:0008375	39	1	0.981188	233.362	acetylglucosaminyltransferase activity
GO:0006342	372	13	10.127	234.474	chromatin silencing
GO:0010019	15	1	0.408347	237.113	chloroplast-nucleus signaling pathway
GO:0016973	15	1	0.408347	237.113	poly(A)+ mRNA export from nucleus
GO:0042026	15	1	0.408347	237.113	protein refolding
GO:0009694	100	4	2.72231	244.521	jasmonic acid metabolic process
GO:0015385	57	2	1.43404	245.16	sodium:hydrogen antiporter activity
GO:0030170	214	6	5.38395	246.768	pyridoxal phosphate binding
GO:0015079	60	2	1.50952	248.169	potassium ion transmembrane transporter activity
GO:0010589	16	1	0.43557	249.779	leaf proximal/distal pattern formation
GO:0015743	16	1	0.43557	249.779	malate transport
GO:0035265	16	1	0.43557	249.779	organ growth
GO:0080001	16	1	0.43557	249.779	mucilage extrusion from seed coat
GO:0008094	62	2	1.55984	250.313	DNA-dependent ATPase activity
GO:0003725	63	2	1.585	251.421	double-stranded RNA binding
GO:0004252	244	7	6.13871	253.691	serine-type endopeptidase activity
GO:0015299	65	2	1.63531	253.699	solute:hydrogen antiporter activity
GO:0042626	248	7	6.23935	254.8	ATPase activity, coupled to transmembrane movement of substances
GO:0001510	418	14	11.3793	255.822	RNA methylation
GO:0008324	68	2	1.71079	257.248	cation transmembrane transporter activity
GO:0004843	69	2	1.73595	258.46	ubiquitin-specific protease activity
GO:0080043	71	2	1.78627	260.918	quercetin 3-O-glucosyltransferase activity
GO:0051788	426	14	11.5971	261.385	response to misfolded protein
GO:0006878	17	1	0.462793	262.109	cellular copper ion homeostasis
GO:0010500	17	1	0.462793	262.109	transmitting tissue development
GO:0003746	72	2	1.81142	262.163	translation elongation factor activity
GO:0010267	296	10	8.05805	262.957	production of ta-siRNAs involved in RNA interference
GO:0016706	298	8	7.49728	265.914	oxidoreductase activity, acting on paired donors, with incorporation or reduction of molecular oxygen, 2-oxoglutarate as one donor, and incorporation of one atom each of oxygen into both donors
GO:0016740	298	8	7.49728	265.914	transferase activity
GO:0007186	49	2	1.33393	267.487	G-protein coupled receptor signaling pathway
GO:0008272	49	2	1.33393	267.487	sulfate transport
GO:0000041	201	7	5.47185	273.151	transition metal ion transport
GO:0009435	18	1	0.490016	274.113	NAD biosynthetic process
GO:0010338	18	1	0.490016	274.113	leaf formation
GO:0071805	50	2	1.36116	274.267	potassium ion transmembrane transport
GO:0051276	51	2	1.38838	281.002	chromosome organization
GO:0052544	51	2	1.38838	281.002	defense response by callose deposition in cell wall
GO:0004497	112	3	2.81777	284.46	monooxygenase activity
GO:0009218	19	1	0.51724	285.799	pyrimidine ribonucleotide metabolic process
GO:0044242	19	1	0.51724	285.799	cellular lipid catabolic process
GO:0051322	19	1	0.51724	285.799	anaphase
GO:0055075	19	1	0.51724	285.799	potassium ion homeostasis
GO:0071323	19	1	0.51724	285.799	cellular response to chitin
GO:2000067	19	1	0.51724	285.799	regulation of root morphogenesis
GO:0042398	130	5	3.53901	286.645	cellular modified amino acid biosynthetic process
GO:0004553	546	14	13.7366	293.971	hydrolase activity, hydrolyzing O-glycosyl compounds
GO:0006261	234	8	6.37021	295.339	DNA-dependent DNA replication
GO:0009744	531	17	14.4555	296.582	response to sucrose stimulus
GO:0005513	20	1	0.544463	297.175	detection of calcium ion
GO:0030007	20	1	0.544463	297.175	cellular potassium ion homeostasis
GO:0006914	138	5	3.75679	300.545	autophagy
GO:0009808	21	1	0.571686	308.249	lignin metabolic process
GO:0045487	21	1	0.571686	308.249	gibberellin catabolic process
GO:0016569	69	3	1.8784	309.641	covalent chromatin modification
GO:0008194	233	6	5.86197	312.382	UDP-glycosyltransferase activity
GO:0002215	22	1	0.598909	319.03	defense response to nematode
GO:0007188	22	1	0.598909	319.03	adenylate cyclase-modulating G-protein coupled receptor signaling pathway
GO:0010099	22	1	0.598909	319.03	regulation of photomorphogenesis
GO:0018401	22	1	0.598909	319.03	peptidyl-proline hydroxylation to 4-hydroxy-L-proline
GO:0006164	75	3	2.04174	324.072	purine nucleotide biosynthetic process
GO:0010187	77	3	2.09618	329.482	negative regulation of seed germination
GO:1900056	23	1	0.626132	329.526	negative regulation of leaf senescence
GO:0009886	79	3	2.15063	335.142	post-embryonic morphogenesis
GO:0000911	471	15	12.8221	335.949	cytokinesis by cell plate formation
GO:0048653	173	6	4.7096	336.779	anther development
GO:0006346	306	10	8.33028	338.145	methylation-dependent chromatin silencing
GO:0017111	672	17	16.9066	338.39	nucleoside-triphosphatase activity
GO:0006879	24	1	0.653355	339.743	cellular iron ion homeostasis
GO:0016042	24	1	0.653355	339.743	lipid catabolic process
GO:0071219	24	1	0.653355	339.743	cellular response to molecule of bacterial origin
GO:0010050	176	6	4.79127	340.818	vegetative phase change
GO:0006414	81	3	2.20507	341.024	translational elongation
GO:0009620	310	10	8.43917	341.346	response to fungus
GO:0009625	83	3	2.25952	347.102	response to insect
GO:0016441	25	1	0.680578	349.689	posttranscriptional gene silencing
GO:0006857	336	11	9.14697	352.175	oligopeptide transport
GO:0010286	184	6	5.00906	353.124	heat acclimation
GO:0016485	26	1	0.707802	359.372	protein processing
GO:0055062	26	1	0.707802	359.372	phosphate ion homeostasis
GO:0007005	27	1	0.735025	368.799	mitochondrion organization
GO:0009704	27	1	0.735025	368.799	de-etiolation
GO:0009913	27	1	0.735025	368.799	epidermal cell differentiation
GO:0048437	27	1	0.735025	368.799	floral organ development
GO:0080088	27	1	0.735025	368.799	spermidine hydroxycinnamate conjugate biosynthetic process
GO:0009644	582	18	15.8439	368.869	response to high light intensity
GO:0000226	379	12	10.3176	371.069	microtubule cytoskeleton organization
GO:0006468	2386	68	64.9544	372.404	protein phosphorylation
GO:0007243	28	1	0.762248	377.975	intracellular protein kinase cascade
GO:0009089	28	1	0.762248	377.975	lysine biosynthetic process via diaminopimelate
GO:0019513	28	1	0.762248	377.975	lactose catabolic process, using glucoside 3-dehydrogenase
GO:0019515	28	1	0.762248	377.975	lactose catabolic process via UDP-galactose
GO:0032940	28	1	0.762248	377.975	secretion by cell
GO:0043407	28	1	0.762248	377.975	negative regulation of MAP kinase activity
GO:0009624	221	7	6.01631	379.66	response to nematode
GO:0044036	222	7	6.04354	380.95	cell wall macromolecule metabolic process
GO:0009648	29	1	0.789471	386.909	photoperiodism
GO:0080147	29	1	0.789471	386.909	root hair cell development
GO:0009759	30	1	0.816694	395.605	indole glucosinolate biosynthetic process
GO:0046482	119	4	3.23955	401.104	para-aminobenzoic acid metabolic process
GO:0006535	31	1	0.843917	404.071	cysteine biosynthetic process from serine
GO:0006457	779	23	21.2068	411.278	protein folding
GO:0009864	32	1	0.87114	412.313	induced systemic resistance, jasmonic acid mediated signaling pathway
GO:0009870	32	1	0.87114	412.313	defense response signaling pathway, resistance gene-dependent
GO:0015914	32	1	0.87114	412.313	phospholipid transport
GO:0006598	126	4	3.43012	414.29	polyamine catabolic process
GO:0009957	33	1	0.898364	420.337	epidermal cell fate specification
GO:0080027	33	1	0.898364	420.337	response to herbivore
GO:0009699	34	1	0.925587	428.147	phenylpropanoid biosynthetic process
GO:0010541	34	1	0.925587	428.147	acropetal auxin transport
GO:0009809	147	5	4.0018	429.17	lignin biosynthetic process
GO:0005986	35	1	0.95281	435.751	sucrose biosynthetic process
GO:0006790	35	1	0.95281	435.751	sulfur compound metabolic process
GO:0009061	35	1	0.95281	435.751	anaerobic respiration
GO:0010120	35	1	0.95281	435.751	camalexin biosynthetic process
GO:0010189	35	1	0.95281	435.751	vitamin E biosynthetic process
GO:0009817	158	5	4.30126	440.503	defense response to fungus, incompatible interaction
GO:0080167	356	11	9.69144	441.411	response to karrikin
GO:0071732	36	1	0.980033	443.153	cellular response to nitric oxide
GO:0006351	187	6	5.09073	460.132	transcription, DNA-dependent
GO:0006865	444	13	12.0871	469.442	amino acid transport
GO:0006744	55	2	1.49727	470.611	ubiquinone biosynthetic process
GO:0009944	203	6	5.5263	474.052	polarity specification of adaxial/abaxial axis
GO:0016246	203	6	5.5263	474.052	RNA interference
GO:0009831	58	2	1.57894	477.235	plant-type cell wall modification involved in multidimensional cell growth
GO:0010089	225	7	6.12521	481.868	xylem development
GO:0009691	60	2	1.63339	481.902	cytokinin biosynthetic process
GO:0002238	63	2	1.71506	489.198	response to molecule of fungal origin
GO:0006826	241	7	6.56078	492.72	iron ion transport
GO:0045736	65	2	1.7695	494.216	negative regulation of cyclin-dependent protein serine/threonine kinase activity
GO:0045454	263	8	7.15969	498.844	cell redox homeostasis
GO:0009616	267	8	7.26858	500.624	virus induced gene silencing
GO:0009958	68	2	1.85117	501.911	positive gravitropism
GO:0009294	70	2	1.90562	507.118	DNA mediated transformation
GO:0009738	634	18	17.2595	507.65	abscisic acid mediated signaling pathway
GO:0035196	342	10	9.31031	524.905	production of miRNAs involved in gene silencing by miRNA
GO:0019761	349	10	9.50087	527.514	glucosinolate biosynthetic process
GO:0009269	98	3	2.66787	533.833	response to desiccation
GO:0051225	98	3	2.66787	533.833	spindle assembly
GO:0006333	101	3	2.74954	537.416	chromatin assembly or disassembly
GO:0006862	101	3	2.74954	537.416	nucleotide transport
GO:0043269	101	3	2.74954	537.416	regulation of ion transport
GO:0015802	102	3	2.77676	538.666	basic amino acid transport
GO:0030422	102	3	2.77676	538.666	production of siRNA involved in RNA interference
GO:0006813	103	3	2.80398	539.941	potassium ion transport
GO:0015696	105	3	2.85843	542.561	ammonium transport
GO:0000272	106	3	2.88565	543.903	polysaccharide catabolic process
GO:0006200	106	3	2.88565	543.903	ATP catabolic process
GO:0009911	139	4	3.78402	563.888	positive regulation of flower development
GO:0019722	141	4	3.83846	565.475	calcium-mediated signaling
GO:0006084	178	5	4.84572	581.762	acetyl-CoA metabolic process
GO:0009416	440	12	11.9782	630.133	response to light stimulus

## Sheet: Supplementary Table 3
Table S3. Significant (Bonferroni p>.05) GO identifiers associated with results from venn diagram (Figure 2, Fig. S6) of resistance specific genes associated with Peking and NRS resistance. Up and down regulated GO ID are specific do genes exclusive to up and down regulation of that genotype. Shared up and down regulated GO IDs are from shared genes in NRS and Peking resistance specific responses.
GO ID	Genome total count	Expressed	Expected	Overrepresentation	p-value	Description
Up Regulated in NRS
GO:0009627	751	54	20.3543	265.3	5.16975e-08	systemic acquired resistance
GO:0031347	345	33	9.35051	352.922	2.26941e-07	regulation of defense response
GO:0009697	653	45	17.6982	254.263	6.74541e-06	salicylic acid biosynthetic process
GO:0010310	535	39	14.5001	268.964	1.42707e-05	regulation of hydrogen peroxide metabolic process
GO:0004353	8	5	0.200498	2493.79	0.000172221	glutamate dehydrogenase [NAD(P)+] activity
GO:0045088	64	11	1.73459	634.156	0.000626476	regulation of innate immune response
GO:0009862	688	42	18.6468	225.239	0.000666556	systemic acquired resistance, salicylic acid mediated signaling pathway
GO:0001666	195	19	5.28507	359.503	0.000905478	response to hypoxia
GO:0004364	125	14	3.13279	446.886	0.000960171	glutathione transferase activity
GO:0010112	11	5	0.298132	1677.11	0.00369702	regulation of systemic acquired resistance
Down Regulated in NRS
GO:0009834	135	62	8.35449	742.116	6.857e-37	secondary cell wall biogenesis
GO:0010413	495	93	30.6331	303.593	2.03785e-20	glucuronoxylan metabolic process
GO:0045492	497	93	30.7569	302.371	2.74313e-20	xylan biosynthetic process
GO:0015706	486	73	30.0762	242.717	1.89893e-10	nitrate transport
GO:0010167	479	71	29.643	239.517	1.09083e-09	response to nitrate
GO:0000041	201	41	12.4389	329.611	2.17046e-09	transition metal ion transport
GO:0010106	237	44	14.6668	299.998	1.00029e-08	cellular response to iron ion starvation
GO:0009832	313	52	19.37	268.456	1.17032e-08	plant-type cell wall biogenesis
GO:0019344	459	66	28.4053	232.351	1.97867e-08	cysteine biosynthetic process
GO:0006826	241	43	14.9143	288.314	6.49597e-08	iron ion transport
GO:0010218	251	44	15.5332	283.265	7.14464e-08	response to far red light
GO:0009765	44	17	2.72294	624.324	1.60475e-07	photosynthesis, light harvesting
GO:0016168	58	19	3.55362	534.665	1.95928e-07	chlorophyll binding
GO:0052716	58	18	3.55362	506.525	1.53896e-06	hydroquinone:oxygen oxidoreductase activity
GO:0042546	185	34	11.4487	296.976	2.77389e-06	cell wall biogenesis
GO:0010417	35	14	2.16598	646.359	3.91328e-06	glucuronoxylan biosynthetic process
GO:0046274	64	18	3.96065	454.471	1.67176e-05	lignin catabolic process
GO:0055114	2341	204	144.873	140.813	2.04603e-05	oxidation-reduction process
GO:0010400	6	6	0.371311	1615.9	4.1089e-05	rhamnogalacturonan I side chain metabolic process
GO:0070838	237	37	14.6668	252.271	5.32909e-05	divalent metal ion transport
GO:0009637	269	40	16.6471	240.282	6.20507e-05	response to blue light
GO:0016491	1468	135	89.9435	150.094	8.90188e-05	oxidoreductase activity
GO:0009657	201	32	12.4389	257.257	0.00026004	plastid organization
GO:0044036	222	34	13.7385	247.48	0.000287572	cell wall macromolecule metabolic process
GO:0030003	274	39	16.9565	230	0.000362172	cellular cation homeostasis
GO:0048767	504	59	31.1901	189.163	0.000504086	root hair elongation
GO:0016762	76	17	4.65647	365.083	0.000799047	xyloglucan:xyloglucosyl transferase activity
GO:0010114	252	35	15.595	224.43	0.00229727	response to red light
GO:0010155	191	29	11.8201	245.346	0.002478	regulation of proton transport
GO:0020037	750	75	45.952	163.214	0.0028911	heme binding
GO:0050734	33	10	2.02189	494.587	0.00712078	hydroxycinnamoyltransferase activity
GO:0008289	187	27	11.4574	235.656	0.00717294	lipid binding
GO:0016760	56	13	3.43109	378.889	0.00910853	cellulose synthase (UDP-forming) activity
GO:0090447	16	7	0.98031	714.06	0.00988302	glycerol-3-phosphate 2-O-acyltransferase activity
GO:0015250	91	17	5.57551	304.905	0.0105066	water channel activity
GO:0016759	74	15	4.53394	330.838	0.0118316	cellulose synthase activity
GO:0009413	7	5	0.433196	1154.21	0.0134097	response to flooding
GO:0010345	21	8	1.29959	615.58	0.0142567	suberin biosynthetic process
GO:0016747	260	33	15.93	207.156	0.0152376	transferase activity, transferring acyl groups other than amino-acyl groups
GO:0009932	248	33	15.3475	215.019	0.0155743	cell tip growth
GO:0008324	68	14	4.16632	336.028	0.0185319	cation transmembrane transporter activity
GO:0016706	298	36	18.2583	197.171	0.019221	oxidoreductase activity, acting on paired donors, with incorporation or reduction of molecular oxygen, 2-oxoglutarate as one donor, and incorporation of one atom each of oxygen into both donors
GO:0019684	320	39	19.8032	196.938	0.0203324	photosynthesis, light reaction
GO:0010817	212	29	13.1196	221.043	0.0225706	regulation of hormone levels
GO:0009416	440	49	27.2294	179.952	0.0235591	response to light stimulus
GO:0009773	121	20	7.4881	267.091	0.0246526	photosynthetic electron transport in photosystem I
GO:0046688	29	9	1.79467	501.486	0.0278764	response to copper ion
GO:0006073	67	14	4.1463	337.65	0.0281638	cellular glucan metabolic process
GO:0016798	129	20	7.90375	253.044	0.0339232	hydrolase activity, acting on glycosyl bonds
GO:0046168	8	5	0.495081	1009.94	0.0340284	glycerol-3-phosphate catabolic process
GO:0008361	144	22	8.91145	246.873	0.0350634	regulation of cell size
GO:0009055	970	87	59.4313	146.387	0.0365001	electron carrier activity
GO:0015018	14	6	0.857772	699.487	0.047775	galactosylgalactosylxylosylprotein 3-beta-glucuronosyltransferase activity
Up Regulated in Peking
GO:0009620	310	17	3.08314	551.386	5.88362e-06	response to fungus
GO:0043169	335	13	2.32715	558.624	0.000110916	cation binding
GO:0009695	417	17	4.14732	409.903	0.000384972	jasmonic acid biosynthetic process
GO:0009753	756	23	7.51889	305.896	0.000882651	response to jasmonic acid stimulus
GO:0009863	458	16	4.55509	351.255	0.00535664	salicylic acid mediated signaling pathway
GO:0004601	237	9	1.64637	546.657	0.00652046	peroxidase activity
GO:0009867	800	22	7.9565	276.504	0.00677253	jasmonic acid mediated signaling pathway
GO:0004473	13	3	0.0903072	3321.99	0.0125899	malate dehydrogenase (oxaloacetate-decarboxylating) (NADP+) activity
GO:0016619	13	3	0.0903072	3321.99	0.0125899	malate dehydrogenase (oxaloacetate-decarboxylating) activity
GO:0004567	3	2	0.0208401	9596.87	0.0201421	beta-mannosidase activity
GO:0047668	3	2	0.0208401	9596.87	0.0201421	amygdalin beta-glucosidase activity
GO:0080081	3	2	0.0208401	9596.87	0.0201421	4-methylumbelliferyl-beta-D-glucopyranoside beta-glucosidase activity
GO:0080082	3	2	0.0208401	9596.87	0.0201421	esculin beta-glucosidase activity
GO:0080083	3	2	0.0208401	9596.87	0.0201421	beta-gentiobiose beta-glucosidase activity
GO:0004470	19	3	0.131987	2272.94	0.041362	malic enzyme activity
GO:0016652	19	3	0.131987	2272.94	0.041362	oxidoreductase activity, acting on NAD(P)H, NAD(P) as acceptor
Down Regulated in Peking
GO:0008271	36	4	0.124678	3208.28	0.000668772	secondary active sulfate transmembrane transporter activity
GO:0015116	47	4	0.162773	2457.4	0.00196584	sulfate transmembrane transporter activity
GO:0008272	49	4	0.199324	2006.79	0.00923013	sulfate transport
GO:0005504	9	2	0.0311694	6416.55	0.0377886	fatty acid binding
GO:0018131	6	2	0.024407	8194.38	0.0461463	oxazole or thiazole biosynthetic process
Shared Up Regulation
GO:0080150	5	2	0.0104511	19136.8	0.00192795	S-adenosyl-L-methionine:benzoic acid carboxyl methyl transferase activity
GO:0052624	8	2	0.0167217	11960.5	0.00537629	2-phytyl-1,4-naphthoquinone methyltransferase activity
Shared Down regulation
GO:0015116	47	3	0.0632554	4742.68	0.00131492	sulfate transmembrane transporter activity
GO:0015098	7	2	0.00942101	21229.1	0.00136983	molybdate ion transmembrane transporter activity
GO:0015689	7	2	0.0127761	15654.2	0.00458266	molybdate ion transport
GO:0015114	21	2	0.028263	7076.38	0.0135344	phosphate ion transmembrane transporter activity

## Sheet: Supplementary Table 4
Tables S4. Down regulated genes in NRS overrepresented enriched GO terms.
GO ID	GO count	Expressed_GO	Expected_expression	Corrected_P	GO_desc
GO:0009834	135	62	8.46009	1.36e-36	secondary cell wall biogenesis
GO:0010413	495	93	31.0203	4.6e-20	glucuronoxylan metabolic process
GO:0045492	497	93	31.1457	6.18e-20	xylan biosynthetic process
GO:0009765	44	20	2.75736	1.18e-10	photosynthesis, light harvesting
GO:0015706	486	73	30.4563	4.83e-10	nitrate transport
GO:0019344	459	70	28.7643	4.83e-10	cysteine biosynthetic process
GO:0010167	479	71	30.0177	1.56e-09	response to nitrate
GO:0000041	201	41	12.5961	3.15e-09	transition metal ion transport
GO:0010218	251	46	15.7295	8.2e-09	response to far red light
GO:0010106	237	44	14.8522	1.47e-08	cellular response to iron ion starvation
GO:0009832	313	52	19.6149	1.8e-08	plant-type cell wall biogenesis
GO:0006826	241	43	15.1028	9.4e-08	iron ion transport
GO:0042546	185	34	11.5935	3.73e-06	cell wall biogenesis
GO:0010417	35	14	2.19336	4.56e-06	glucuronoxylan biosynthetic process
GO:0009637	269	42	16.8575	9.78e-06	response to blue light
GO:0055114	2341	206	146.704	1.92e-05	oxidation-reduction process
GO:0046274	64	18	4.01071	2.01e-05	lignin catabolic process
GO:0070838	237	38	14.8522	2.33e-05	divalent metal ion transport
GO:0009657	201	34	12.5961	3.24e-05	plastid organization
GO:0010400	6	6	0.376004	4.42e-05	rhamnogalacturonan I side chain metabolic process
GO:0030003	274	40	17.1709	0.000200732	cellular cation homeostasis
GO:0010114	252	37	15.7922	0.000349449	response to red light
GO:0044036	222	34	13.9121	0.00037714	cell wall macromolecule metabolic process
GO:0048767	504	59	31.5843	0.000959254	root hair elongation
GO:0010155	191	30	11.9695	0.00103582	regulation of proton transport
GO:0019684	320	42	20.0535	0.00209721	photosynthesis, light reaction
GO:0015979	452	52	28.3256	0.00532929	photosynthesis
GO:0009416	440	50	27.5736	0.0109276	response to light stimulus
GO:0009413	7	5	0.438671	0.0142229	response to flooding
GO:0010345	21	8	1.31601	0.0155559	suberin biosynthetic process
GO:0009932	248	33	15.5415	0.0173387	cell tip growth
GO:0010817	212	29	13.2855	0.0268444	regulation of hormone levels
GO:0009773	121	20	7.58275	0.029172	photosynthetic electron transport in photosystem I
GO:0046688	29	9	1.81735	0.0306362	response to copper ion
GO:0006073	67	14	4.19871	0.0321036	cellular glucan metabolic process
GO:0046168	8	5	0.501339	0.0360702	glycerol-3-phosphate catabolic process
GO:0008361	144	22	9.0241	0.0418651	regulation of cell size
GO:0009825	265	33	16.6068	0.0645922	multidimensional cell growth
GO:0010196	19	7	1.19068	0.0696901	nonphotochemical quenching
GO:0016051	130	20	8.14675	0.0830983	carbohydrate biosynthetic process
GO:0005975	911	83	57.0899	0.135373	carbohydrate metabolic process
GO:0007043	15	6	0.94001	0.13889	cell-cell junction assembly
GO:0071577	15	6	0.94001	0.13889	zinc ion transmembrane transport
GO:0009741	206	27	12.9095	0.148197	response to brassinosteroid stimulus
GO:0000271	274	33	17.1709	0.153729	polysaccharide biosynthetic process
GO:0009809	147	21	9.2121	0.164921	lignin biosynthetic process
GO:0010054	51	11	3.19603	0.165415	trichoblast differentiation
GO:0006833	451	47	28.263	0.192324	water transport
GO:0009409	1117	97	69.9994	0.216986	response to cold
GO:0016132	271	32	16.9828	0.240565	brassinosteroid biosynthetic process
GO:1901684	11	5	0.689341	0.256082	arsenate ion transmembrane transport
GO:0080167	356	39	22.3096	0.269482	response to karrikin
GO:0042335	131	19	8.20942	0.271668	cuticle development
GO:0006869	279	32	17.4842	0.335234	lipid transport
GO:0071219	24	7	1.50402	0.368626	cellular response to molecule of bacterial origin
GO:0000038	104	16	6.5174	0.41271	very long-chain fatty acid metabolic process
GO:0043481	310	34	19.4269	0.636779	anthocyanin accumulation in tissues in response to UV light
GO:0007389	179	23	11.2175	0.644572	pattern specification process
GO:0010143	34	8	2.13069	0.696664	cutin biosynthetic process
GO:0010273	8	4	0.501339	0.733538	detoxification of copper ion
GO:0010015	138	19	8.64809	0.768395	root morphogenesis
GO:0080088	27	7	1.69202	0.809113	spermidine hydroxycinnamate conjugate biosynthetic process
GO:0034756	4	3	0.250669	0.823866	regulation of iron ion transport
GO:0010325	35	8	2.19336	0.85672	raffinose family oligosaccharide biosynthetic process
GO:0006072	14	5	0.877343	0.955632	glycerol-3-phosphate metabolic process
GO:0046836	14	5	0.877343	0.955632	glycolipid transport
GO:0015977	28	7	1.75469	1.02423	carbon fixation
GO:0048444	37	8	2.31869	1.26495	floral organ morphogenesis
GO:2000377	55	10	3.4467	1.3473	regulation of reactive oxygen species metabolic process
GO:0050665	206	24	12.9095	1.62337	hydrogen peroxide biosynthetic process
GO:0048513	86	13	5.38939	1.64619	organ development
GO:0035865	16	5	1.00268	1.88805	cellular response to potassium ion
GO:2000033	16	5	1.00268	1.88805	regulation of seed dormancy process
GO:0030418	5	3	0.313337	1.96887	nicotianamine biosynthetic process
GO:1901430	5	3	0.313337	1.96887	positive regulation of syringal lignin biosynthetic process
GO:0009768	10	4	0.626673	1.99981	photosynthesis, light harvesting in photosystem I
GO:0071366	10	4	0.626673	1.99981	cellular response to indolebutyric acid stimulus
GO:0019253	24	6	1.50402	2.3596	reductive pentose-phosphate cycle
GO:0040007	201	23	12.5961	2.46158	growth
GO:0071805	50	9	3.13337	2.49614	potassium ion transmembrane transport
GO:0016126	363	36	22.7482	2.53818	sterol biosynthetic process
GO:0008544	11	4	0.689341	2.99623	epidermis development
GO:0009963	300	31	18.8002	3.02703	positive regulation of flavonoid biosynthetic process
GO:0015840	18	5	1.12801	3.35475	urea transport
GO:0010233	26	6	1.62935	3.64726	phloem transport
GO:0009780	2	2	0.125335	3.65478	photosynthetic NADP+ reduction
GO:0010036	2	2	0.125335	3.65478	response to boron-containing substance
GO:0010350	2	2	0.125335	3.65478	cellular response to magnesium starvation
GO:0018008	2	2	0.125335	3.65478	N-terminal peptidyl-glycine N-myristoylation
GO:0031115	2	2	0.125335	3.65478	negative regulation of microtubule polymerization
GO:0043100	2	2	0.125335	3.65478	pyrimidine nucleobase salvage
GO:0051511	2	2	0.125335	3.65478	negative regulation of unidimensional cell growth
GO:0052386	2	2	0.125335	3.65478	cell wall thickening
GO:0071286	2	2	0.125335	3.65478	cellular response to magnesium ion
GO:0071325	2	2	0.125335	3.65478	cellular response to mannitol stimulus
GO:0072709	2	2	0.125335	3.65478	cellular response to sorbitol
GO:0075733	2	2	0.125335	3.65478	intracellular transport of viral material
GO:1901401	2	2	0.125335	3.65478	regulation of tetrapyrrole metabolic process
GO:0017145	6	3	0.376004	3.76471	stem cell division
GO:0009938	27	6	1.69202	4.45817	negative regulation of gibberellic acid mediated signaling pathway
GO:0071369	27	6	1.69202	4.45817	cellular response to ethylene stimulus
GO:0009805	186	21	11.6561	4.59574	coumarin biosynthetic process
GO:0071732	36	7	2.25602	4.77618	cellular response to nitric oxide
GO:0006857	336	33	21.0562	5.2071	oligopeptide transport
GO:0015931	37	7	2.31869	5.59548	nucleobase-containing compound transport
GO:0080143	13	4	0.814675	5.90326	regulation of amino acid export
GO:0018119	47	8	2.94537	6.10488	peptidyl-cysteine S-nitrosylation
GO:0008610	57	9	3.57204	6.1924	lipid biosynthetic process
GO:0010623	7	3	0.438671	6.29964	developmental programmed cell death
GO:0009739	250	26	15.6668	6.82589	response to gibberellin stimulus
GO:0010025	59	9	3.69737	7.78515	wax biosynthetic process
GO:0010053	49	8	3.0707	7.89013	root epidermal cell differentiation
GO:0019216	81	11	5.07605	8.33459	regulation of lipid metabolic process
GO:0010214	40	7	2.50669	8.68776	seed coat development
GO:0005982	135	16	8.46009	9.15956	starch metabolic process
GO:0019748	135	16	8.46009	9.15956	secondary metabolic process
GO:0080163	8	3	0.501339	9.63931	regulation of protein serine/threonine phosphatase activity
GO:0010359	83	11	5.20139	9.97198	regulation of anion channel activity
GO:0009744	531	46	33.2764	10.0518	response to sucrose stimulus
GO:0007172	3	2	0.188002	10.5333	signal complex assembly
GO:0042493	3	2	0.188002	10.5333	response to drug
GO:0010089	225	23	14.1002	10.5858	xylem development
GO:0010311	139	16	8.71076	10.675	lateral root formation
GO:0009595	278	27	17.4215	11.003	detection of biotic stimulus
GO:0010207	372	34	23.3123	11.629	photosystem II assembly
GO:0030243	107	13	6.70541	12.512	cellulose metabolic process
GO:0010268	16	4	1.00268	13.0408	brassinosteroid homeostasis
GO:0015695	16	4	1.00268	13.0408	organic cation transport
GO:0010118	108	13	6.76807	13.2626	stomatal movement
GO:0002752	9	3	0.564006	13.8297	cell surface pattern recognition receptor signaling pathway
GO:0032491	9	3	0.564006	13.8297	detection of molecule of fungal origin
GO:0032499	9	3	0.564006	13.8297	detection of peptidoglycan
GO:0048359	9	3	0.564006	13.8297	mucilage metabolic process involved seed coat development
GO:0070301	9	3	0.564006	13.8297	cellular response to hydrogen peroxide
GO:0071249	9	3	0.564006	13.8297	cellular response to nitrate
GO:0031408	96	12	6.01606	14.5246	oxylipin biosynthetic process
GO:0015824	246	24	15.4162	15.1615	proline transport
GO:0006865	444	39	27.8243	15.653	amino acid transport
GO:0009269	98	12	6.1414	16.0996	response to desiccation
GO:0006636	204	21	12.7841	16.6531	unsaturated fatty acid biosynthetic process
GO:0009684	232	23	14.5388	17.2909	indoleacetic acid biosynthetic process
GO:0010364	10	3	0.626673	18.8996	regulation of ethylene biosynthetic process
GO:0043900	264	25	16.5442	19.202	regulation of multi-organism process
GO:0006208	4	2	0.250669	20.2428	pyrimidine nucleobase catabolic process
GO:0006723	4	2	0.250669	20.2428	cuticle hydrocarbon biosynthetic process
GO:0009606	4	2	0.250669	20.2428	tropism
GO:0010366	4	2	0.250669	20.2428	negative regulation of ethylene biosynthetic process
GO:0010421	4	2	0.250669	20.2428	hydrogen peroxide-mediated programmed cell death
GO:0015843	4	2	0.250669	20.2428	methylammonium transport
GO:0071280	4	2	0.250669	20.2428	cellular response to copper ion
GO:0071475	4	2	0.250669	20.2428	cellular hyperosmotic salinity response
GO:0072488	4	2	0.250669	20.2428	ammonium transmembrane transport
GO:0080187	4	2	0.250669	20.2428	floral organ senescence
GO:0030001	247	24	15.4788	21.2575	metal ion transport
GO:0015994	90	11	5.64006	22.1214	chlorophyll metabolic process
GO:0009814	196	20	12.2828	22.1879	defense response, incompatible interaction
GO:0009926	251	24	15.7295	22.4413	auxin polar transport
GO:0042742	1063	81	66.6154	23.1172	defense response to bacterium
GO:0009308	19	4	1.19068	24.1274	amine metabolic process
GO:0044242	19	4	1.19068	24.1274	cellular lipid catabolic process
GO:0071323	19	4	1.19068	24.1274	cellular response to chitin
GO:0048766	11	3	0.689341	24.8634	root hair initiation
GO:0016998	78	10	4.88805	26.2182	cell wall macromolecule catabolic process
GO:0052541	78	10	4.88805	26.2182	plant-type cell wall cellulose metabolic process
GO:0071281	78	10	4.88805	26.2182	cellular response to iron ion
GO:0009651	1845	132	115.621	26.5516	response to salt stress
GO:0046854	79	10	4.95072	27.1475	phosphatidylinositol phosphorylation
GO:0035304	337	30	21.1189	28.2143	regulation of protein dephosphorylation
GO:0009641	40	6	2.50669	30.1652	shade avoidance
GO:0009813	218	21	13.6615	30.6368	flavonoid biosynthetic process
GO:0046685	82	10	5.13872	30.6783	response to arsenic-containing substance
GO:0006006	30	5	1.88002	31.056	glucose metabolic process
GO:0016926	219	21	13.7241	31.1596	protein desumoylation
GO:0010201	12	3	0.752008	31.7228	response to continuous far red light stimulus by the high-irradiance response system
GO:0015846	12	3	0.752008	31.7228	polyamine transport
GO:2000069	12	3	0.752008	31.7228	regulation of post-embryonic root development
GO:0006569	193	19	12.0948	31.828	tryptophan catabolic process
GO:0046340	5	2	0.313337	32.4255	diacylglycerol catabolic process
GO:0052651	5	2	0.313337	32.4255	monoacylglycerol catabolic process
GO:0006733	121	13	7.58275	33.6699	oxidoreduction coenzyme metabolic process
GO:0006766	121	13	7.58275	33.6699	vitamin metabolic process
GO:0009106	121	13	7.58275	33.6699	lipoate metabolic process
GO:0009108	121	13	7.58275	33.6699	coenzyme biosynthetic process
GO:0044272	121	13	7.58275	33.6699	sulfur compound biosynthetic process
GO:0016036	330	29	20.6802	35.8887	cellular response to phosphate starvation
GO:0009737	1254	92	78.5848	36.8022	response to abscisic acid stimulus
GO:0006631	86	10	5.38939	37.1643	fatty acid metabolic process
GO:0009807	42	6	2.63203	37.3434	lignan biosynthetic process
GO:0080158	13	3	0.814675	39.4687	chloroplast ribulose bisphosphate carboxylase complex biogenesis
GO:0000103	32	5	2.00535	39.8543	sulfate assimilation
GO:0010363	1019	76	63.858	40.4392	regulation of plant-type hypersensitive response
GO:0006612	1020	76	63.9207	40.6106	protein targeting to membrane
GO:0000096	137	14	8.58543	45.3494	sulfur amino acid metabolic process
GO:0010043	137	14	8.58543	45.3494	response to zinc ion
GO:0009861	23	4	1.44135	45.767	jasmonic acid and ethylene-dependent systemic resistance
GO:1900056	23	4	1.44135	45.767	negative regulation of leaf senescence
GO:0006816	324	28	20.3042	45.9983	calcium ion transport
GO:0007030	539	43	33.7777	46.0781	Golgi organization
GO:0009725	76	9	4.76272	46.7197	response to hormone stimulus
GO:0009268	6	2	0.376004	46.7559	response to pH
GO:0010046	6	2	0.376004	46.7559	response to mycotoxin
GO:0010116	6	2	0.376004	46.7559	positive regulation of abscisic acid biosynthetic process
GO:0015853	6	2	0.376004	46.7559	adenine transport
GO:0015854	6	2	0.376004	46.7559	guanine transport
GO:0031117	6	2	0.376004	46.7559	positive regulation of microtubule depolymerization
GO:1900366	6	2	0.376004	46.7559	negative regulation of defense response to insect
GO:0052325	14	3	0.877343	48.0832	cell wall pectin biosynthetic process
GO:0005985	34	5	2.13069	50.0307	sucrose metabolic process
GO:0009699	34	5	2.13069	50.0307	phenylpropanoid biosynthetic process
GO:0055085	1061	78	66.49	52.1089	transmembrane transport
GO:0010200	1135	83	71.1274	52.228	response to chitin
GO:0009250	15	3	0.94001	57.5408	glucan biosynthetic process
GO:0042549	15	3	0.94001	57.5408	photosystem II stabilization
GO:0009072	128	13	8.02142	59.3846	aromatic amino acid family metabolic process
GO:0034059	1	1	0.0626673	61.9797	response to anoxia
GO:0055068	1	1	0.0626673	61.9797	cobalt ion homeostasis
GO:0042538	461	37	28.8896	62.2725	hyperosmotic salinity response
GO:0006212	7	2	0.438671	62.9385	uracil catabolic process
GO:2000652	48	6	3.00803	65.0581	regulation of secondary cell wall biogenesis
GO:0010205	16	3	1.00268	67.8101	photoinhibition
GO:0015691	16	3	1.00268	67.8101	cadmium ion transport
GO:0080001	16	3	1.00268	67.8101	mucilage extrusion from seed coat
GO:0080170	16	3	1.00268	67.8101	hydrogen peroxide transmembrane transport
GO:0009636	37	5	2.31869	67.9188	response to toxic substance
GO:0007169	348	29	21.8082	70.264	transmembrane receptor protein tyrosine kinase signaling pathway
GO:0019761	349	29	21.8709	70.7748	glucosinolate biosynthetic process
GO:0052546	91	10	5.70273	71.9542	cell wall pectin metabolic process
GO:0071555	448	36	28.075	73.0184	cell wall organization
GO:0007275	236	21	14.7895	73.4146	multicellular organismal development
GO:0048829	50	6	3.13337	76.4146	root cap development
GO:0015700	17	3	1.06534	78.8545	arsenite transport
GO:0071365	17	3	1.06534	78.8545	cellular response to auxin stimulus
GO:0047484	8	2	0.501339	80.7049	regulation of response to osmotic stress
GO:0010029	122	12	7.64542	83.4916	regulation of seed germination
GO:0009867	800	59	50.1339	87.3187	jasmonic acid mediated signaling pathway
GO:0009638	40	5	2.50669	88.9306	phototropism
GO:0001736	18	3	1.12801	90.6334	establishment of planar polarity
GO:0018106	18	3	1.12801	90.6334	peptidyl-histidine phosphorylation
GO:0010411	29	4	1.81735	93.2171	xyloglucan metabolic process
GO:0002237	263	22	16.4815	93.6066	response to molecule of bacterial origin
GO:0009698	163	15	10.2148	97.1814	phenylpropanoid metabolic process
GO:0006308	9	2	0.564006	99.8122	DNA catabolic process
GO:0006624	9	2	0.564006	99.8122	vacuolar protein processing
GO:0009722	9	2	0.564006	99.8122	detection of cytokinin stimulus
GO:0010600	9	2	0.564006	99.8122	regulation of auxin biosynthetic process
GO:0051457	9	2	0.564006	99.8122	maintenance of protein location in nucleus
GO:0071345	9	2	0.564006	99.8122	cellular response to cytokine stimulus
GO:0006633	237	20	14.8522	102.668	fatty acid biosynthetic process
GO:0006808	19	3	1.19068	103.103	regulation of nitrogen utilization
GO:0009823	19	3	1.19068	103.103	cytokinin catabolic process
GO:0045962	19	3	1.19068	103.103	positive regulation of development, heterochronic
GO:0048527	138	13	8.64809	104.272	lateral root development
GO:0010540	64	7	4.01071	107.868	basipetal auxin transport
GO:0019722	141	13	8.8361	109.716	calcium-mediated signaling
GO:0048765	396	31	24.8163	113.854	root hair cell differentiation
GO:0000165	575	43	36.0337	115.753	MAPK cascade
GO:0045489	20	3	1.25335	116.219	pectin biosynthetic process
GO:0019048	10	2	0.626673	120.04	virus-host interaction
GO:0022904	10	2	0.626673	120.04	respiratory electron transport chain
GO:0042344	10	2	0.626673	120.04	indole glucosinolate catabolic process
GO:0051592	10	2	0.626673	120.04	response to calcium ion
GO:2000030	10	2	0.626673	120.04	regulation of response to red or far red light
GO:0005996	2	1	0.125335	120.305	monosaccharide metabolic process
GO:0006570	2	1	0.125335	120.305	tyrosine metabolic process
GO:0006591	2	1	0.125335	120.305	ornithine metabolic process
GO:0009445	2	1	0.125335	120.305	putrescine metabolic process
GO:0009877	2	1	0.125335	120.305	nodulation
GO:0010037	2	1	0.125335	120.305	response to carbon dioxide
GO:0010184	2	1	0.125335	120.305	cytokinin transport
GO:0010274	2	1	0.125335	120.305	hydrotropism
GO:0010585	2	1	0.125335	120.305	glutamine secretion
GO:0019566	2	1	0.125335	120.305	arabinose metabolic process
GO:0042306	2	1	0.125335	120.305	regulation of protein import into nucleus
GO:0043241	2	1	0.125335	120.305	protein complex disassembly
GO:0080114	2	1	0.125335	120.305	positive regulation of glycine hydroxymethyltransferase activity
GO:0080162	2	1	0.125335	120.305	intracellular auxin transport
GO:0009864	32	4	2.00535	123.198	induced systemic resistance, jasmonic acid mediated signaling pathway
GO:0006546	157	14	9.83877	129.747	glycine catabolic process
GO:0042939	21	3	1.31601	129.932	tripeptide transport
GO:0051017	33	4	2.06802	134.016	actin filament bundle assembly
GO:0019760	53	6	3.32137	137.337	glucosinolate metabolic process
GO:0033356	11	2	0.689341	141.191	UDP-L-arabinose metabolic process
GO:0043255	11	2	0.689341	141.191	regulation of carbohydrate biosynthetic process
GO:0080144	11	2	0.689341	141.191	amino acid homeostasis
GO:0005992	54	6	3.38404	141.723	trehalose biosynthetic process
GO:0034440	54	6	3.38404	141.723	lipid oxidation
GO:0006970	345	27	21.6202	142.568	response to osmotic stress
GO:0002215	22	3	1.37868	144.195	defense response to nematode
GO:0042938	22	3	1.37868	144.195	dipeptide transport
GO:0015696	105	10	6.58007	147.472	ammonium transport
GO:0000272	106	10	6.64274	149.922	polysaccharide catabolic process
GO:0009734	107	10	6.70541	152.596	auxin mediated signaling pathway
GO:0010103	362	28	22.6856	152.623	stomatal complex morphogenesis
GO:0005986	35	4	2.19336	156.772	sucrose biosynthetic process
GO:0046034	35	4	2.19336	156.772	ATP metabolic process
GO:0009650	12	2	0.752008	163.085	UV protection
GO:0009687	12	2	0.752008	163.085	abscisic acid metabolic process
GO:0015976	12	2	0.752008	163.085	carbon utilization
GO:0046520	59	6	3.69737	169.397	sphingoid biosynthetic process
GO:0009117	150	13	9.4001	169.895	nucleotide metabolic process
GO:0019375	234	19	14.6642	170.658	galactolipid biosynthetic process
GO:0042761	24	3	1.50402	174.176	very long-chain fatty acid biosynthetic process
GO:0010241	3	1	0.188002	175.19	ent-kaurene oxidation to kaurenoic acid
GO:0010378	3	1	0.188002	175.19	temperature compensation of the circadian clock
GO:0015693	3	1	0.188002	175.19	magnesium ion transport
GO:0019627	3	1	0.188002	175.19	urea metabolic process
GO:0033473	3	1	0.188002	175.19	indoleacetic acid conjugate metabolic process
GO:0033611	3	1	0.188002	175.19	oxalate catabolic process
GO:0048457	3	1	0.188002	175.19	floral whorl morphogenesis
GO:0048640	3	1	0.188002	175.19	negative regulation of developmental growth
GO:0050732	3	1	0.188002	175.19	negative regulation of peptidyl-tyrosine phosphorylation
GO:0051188	3	1	0.188002	175.19	cofactor biosynthetic process
GO:0051262	3	1	0.188002	175.19	protein tetramerization
GO:0061416	3	1	0.188002	175.19	regulation of transcription from RNA polymerase II promoter in response to salt stress
GO:2000021	3	1	0.188002	175.19	regulation of ion homeostasis
GO:0015995	294	23	18.4242	179.716	chlorophyll biosynthetic process
GO:0001944	13	2	0.814675	185.56	vasculature development
GO:0007050	13	2	0.814675	185.56	cell cycle arrest
GO:0009939	13	2	0.814675	185.56	positive regulation of gibberellic acid mediated signaling pathway
GO:0032922	13	2	0.814675	185.56	circadian regulation of gene expression
GO:0042550	13	2	0.814675	185.56	photosystem I stabilization
GO:0043447	13	2	0.814675	185.56	alkane biosynthetic process
GO:0043562	13	2	0.814675	185.56	cellular response to nitrogen levels
GO:0046713	13	2	0.814675	185.56	borate transport
GO:0080024	13	2	0.814675	185.56	indolebutyric acid metabolic process
GO:0080029	13	2	0.814675	185.56	cellular response to boron-containing substance levels
GO:0042178	25	3	1.56668	189.798	xenobiotic catabolic process
GO:0006598	126	11	7.89609	191.015	polyamine catabolic process
GO:0009611	1031	71	64.61	193.749	response to wounding
GO:0009581	44	5	2.75736	194.028	detection of external stimulus
GO:0051865	44	5	2.75736	194.028	protein autoubiquitination
GO:0009735	167	14	10.4654	194.479	response to cytokinin stimulus
GO:0050832	941	65	58.97	196.796	defense response to fungus
GO:0009740	212	17	13.2855	197.432	gibberellic acid mediated signaling pathway
GO:0010102	45	5	2.82003	198.702	lateral root morphogenesis
GO:0010075	450	33	28.2003	202.193	regulation of meristem growth
GO:0042398	130	11	8.14675	203.881	cellular modified amino acid biosynthetic process
GO:0009956	26	3	1.62935	205.777	radial pattern formation
GO:0010119	172	14	10.7788	205.88	regulation of stomatal movement
GO:0006168	14	2	0.877343	208.473	adenine salvage
GO:0006821	14	2	0.877343	208.473	chloride transport
GO:0010315	47	5	2.94537	209.663	auxin efflux
GO:0009826	274	21	17.1709	210.249	unidimensional cell growth
GO:0045087	274	21	17.1709	210.249	innate immune response
GO:0043086	138	12	8.64809	211.006	negative regulation of catalytic activity
GO:0010264	140	12	8.77343	214.42	myo-inositol hexakisphosphate biosynthetic process
GO:0051258	73	7	4.57472	214.862	protein polymerization
GO:0030244	285	22	17.8602	216.504	cellulose biosynthetic process
GO:0006813	103	9	6.45474	218.379	potassium ion transport
GO:0008356	74	7	4.63738	219.069	asymmetric cell division
GO:0009058	348	26	21.8082	220.166	biosynthetic process
GO:0006805	27	3	1.69202	222.066	xenobiotic metabolic process
GO:0009704	27	3	1.69202	222.066	de-etiolation
GO:0006595	4	1	0.250669	226.839	polyamine metabolic process
GO:0006680	4	1	0.250669	226.839	glucosylceramide catabolic process
GO:0006824	4	1	0.250669	226.839	cobalt ion transport
GO:0009662	4	1	0.250669	226.839	etioplast organization
GO:0009991	4	1	0.250669	226.839	response to extracellular stimulus
GO:0010203	4	1	0.250669	226.839	response to very low fluence red light stimulus
GO:0010398	4	1	0.250669	226.839	xylogalacturonan metabolic process
GO:0015688	4	1	0.250669	226.839	iron chelate transport
GO:0015717	4	1	0.250669	226.839	triose phosphate transport
GO:0016119	4	1	0.250669	226.839	carotene metabolic process
GO:0018316	4	1	0.250669	226.839	peptide cross-linking via L-cystine
GO:0023014	4	1	0.250669	226.839	signal transduction by phosphorylation
GO:0034757	4	1	0.250669	226.839	negative regulation of iron ion transport
GO:0045491	4	1	0.250669	226.839	xylan metabolic process
GO:0045596	4	1	0.250669	226.839	negative regulation of cell differentiation
GO:0046369	4	1	0.250669	226.839	galactose biosynthetic process
GO:0048587	4	1	0.250669	226.839	regulation of short-day photoperiodism, flowering
GO:0055063	4	1	0.250669	226.839	sulfate ion homeostasis
GO:0071454	4	1	0.250669	226.839	cellular response to anoxia
GO:0080055	4	1	0.250669	226.839	low affinity nitrate transport
GO:0080153	4	1	0.250669	226.839	negative regulation of reductive pentose-phosphate cycle
GO:0090344	4	1	0.250669	226.839	negative regulation of cell aging
GO:1900140	4	1	0.250669	226.839	regulation of seedling development
GO:0006829	15	2	0.94001	231.694	zinc ion transport
GO:0010187	77	7	4.82539	233.665	negative regulation of seed germination
GO:0006972	305	23	19.1135	233.886	hyperosmotic response
GO:0009414	888	61	55.6486	235.631	response to water deprivation
GO:0010044	51	5	3.19603	237.333	response to aluminum ion
GO:0009772	28	3	1.75469	238.622	photosynthetic electron transport in photosystem II
GO:0010215	28	3	1.75469	238.622	cellulose microfibril organization
GO:0009817	158	13	9.90144	244.575	defense response to fungus, incompatible interaction
GO:0006817	52	5	3.2587	245.304	phosphate ion transport
GO:0006559	16	2	1.00268	255.106	L-phenylalanine catabolic process
GO:0016120	16	2	1.00268	255.106	carotene biosynthetic process
GO:0017148	16	2	1.00268	255.106	negative regulation of translation
GO:0035265	16	2	1.00268	255.106	organ growth
GO:0006551	5	1	0.313337	275.443	leucine metabolic process
GO:0008104	5	1	0.313337	275.443	protein localization
GO:0009594	5	1	0.313337	275.443	detection of nutrient
GO:0009964	5	1	0.313337	275.443	negative regulation of flavonoid biosynthetic process
GO:0010362	5	1	0.313337	275.443	negative regulation of anion channel activity by blue light
GO:0010476	5	1	0.313337	275.443	gibberellin mediated signaling pathway
GO:0015675	5	1	0.313337	275.443	nickel cation transport
GO:0015858	5	1	0.313337	275.443	nucleoside transport
GO:0015864	5	1	0.313337	275.443	pyrimidine nucleoside transport
GO:0033234	5	1	0.313337	275.443	negative regulation of protein sumoylation
GO:0034635	5	1	0.313337	275.443	glutathione transport
GO:0045324	5	1	0.313337	275.443	late endosome to vacuole transport
GO:0048102	5	1	0.313337	275.443	autophagic cell death
GO:0055070	5	1	0.313337	275.443	copper ion homeostasis
GO:0060919	5	1	0.313337	275.443	auxin influx
GO:0070574	5	1	0.313337	275.443	cadmium ion transmembrane transport
GO:0006084	178	14	11.1548	276.082	acetyl-CoA metabolic process
GO:0009094	17	2	1.06534	278.606	L-phenylalanine biosynthetic process
GO:0002238	63	6	3.94804	287.758	response to molecule of fungal origin
GO:0010252	38	4	2.38136	297.707	auxin homeostasis
GO:0006796	18	2	1.12801	302.103	phosphate-containing compound metabolic process
GO:0009653	18	2	1.12801	302.103	anatomical structure morphogenesis
GO:0031146	18	2	1.12801	302.103	SCF-dependent proteasomal ubiquitin-dependent protein catabolic process
GO:0009736	197	15	12.3455	303.392	cytokinin mediated signaling pathway
GO:0009958	68	6	4.26138	310.991	positive gravitropism
GO:0009686	106	9	6.64274	311.213	gibberellin biosynthetic process
GO:0006083	6	1	0.376004	321.181	acetate metabolic process
GO:0006148	6	1	0.376004	321.181	inosine catabolic process
GO:0006543	6	1	0.376004	321.181	glutamine catabolic process
GO:0009584	6	1	0.376004	321.181	detection of visible light
GO:0009856	6	1	0.376004	321.181	pollination
GO:0017006	6	1	0.376004	321.181	protein-tetrapyrrole linkage
GO:0017157	6	1	0.376004	321.181	regulation of exocytosis
GO:0018131	6	1	0.376004	321.181	oxazole or thiazole biosynthetic process
GO:0018298	6	1	0.376004	321.181	protein-chromophore linkage
GO:0019256	6	1	0.376004	321.181	acrylonitrile catabolic process
GO:0019330	6	1	0.376004	321.181	aldoxime metabolic process
GO:0019373	6	1	0.376004	321.181	epoxygenase P450 pathway
GO:0019605	6	1	0.376004	321.181	butyrate metabolic process
GO:0030155	6	1	0.376004	321.181	regulation of cell adhesion
GO:0030497	6	1	0.376004	321.181	fatty acid elongation
GO:0042754	6	1	0.376004	321.181	negative regulation of circadian rhythm
GO:0043966	6	1	0.376004	321.181	histone H3 acetylation
GO:0046506	6	1	0.376004	321.181	sulfolipid biosynthetic process
GO:0048657	6	1	0.376004	321.181	anther wall tapetum cell differentiation
GO:0050688	6	1	0.376004	321.181	regulation of defense response to virus
GO:0051650	6	1	0.376004	321.181	establishment of vesicle localization
GO:0070291	6	1	0.376004	321.181	N-acylethanolamine metabolic process
GO:0070409	6	1	0.376004	321.181	carbamoyl phosphate biosynthetic process
GO:0072334	6	1	0.376004	321.181	UDP-galactose transmembrane transport
GO:1900111	6	1	0.376004	321.181	positive regulation of histone H3-K9 dimethylation
GO:2000027	6	1	0.376004	321.181	regulation of organ morphogenesis
GO:2000280	6	1	0.376004	321.181	regulation of root development
GO:0006417	70	6	4.38671	322.886	regulation of translation
GO:0006364	532	37	33.339	325.343	rRNA processing
GO:0006875	19	2	1.19068	325.515	cellular metal ion homeostasis
GO:0007231	19	2	1.19068	325.515	osmosensory signaling pathway
GO:0015908	19	2	1.19068	325.515	fatty acid transport
GO:0033500	19	2	1.19068	325.515	carbohydrate homeostasis
GO:0071472	42	4	2.63203	327.696	cellular response to salt stress
GO:0055072	72	6	4.51205	336.06	iron ion homeostasis
GO:0048528	43	4	2.6947	336.507	post-embryonic root development
GO:0010584	114	9	7.14408	337.54	pollen exine formation
GO:0009902	230	17	14.4135	342	chloroplast relocation
GO:0010105	44	4	2.75736	345.76	negative regulation of ethylene mediated signaling pathway
GO:0009904	20	2	1.25335	348.77	chloroplast accumulation movement
GO:0009225	45	4	2.82003	355.418	nucleotide-sugar metabolic process
GO:0009585	45	4	2.82003	355.418	red, far-red light phototransduction
GO:0009625	83	7	5.20139	361.14	response to insect
GO:0007018	184	14	11.5308	361.633	microtubule-based movement
GO:0000380	7	1	0.438671	364.221	alternative mRNA splicing, via spliceosome
GO:0006097	7	1	0.438671	364.221	glyoxylate cycle
GO:0006402	7	1	0.438671	364.221	mRNA catabolic process
GO:0006560	7	1	0.438671	364.221	proline metabolic process
GO:0006644	7	1	0.438671	364.221	phospholipid metabolic process
GO:0007263	7	1	0.438671	364.221	nitric oxide mediated signal transduction
GO:0008153	7	1	0.438671	364.221	para-aminobenzoic acid biosynthetic process
GO:0009267	7	1	0.438671	364.221	cellular response to starvation
GO:0010271	7	1	0.438671	364.221	regulation of chlorophyll catabolic process
GO:0010439	7	1	0.438671	364.221	regulation of glucosinolate biosynthetic process
GO:0015689	7	1	0.438671	364.221	molybdate ion transport
GO:0015833	7	1	0.438671	364.221	peptide transport
GO:0030388	7	1	0.438671	364.221	fructose 1,6-bisphosphate metabolic process
GO:0032350	7	1	0.438671	364.221	regulation of hormone metabolic process
GO:0034755	7	1	0.438671	364.221	iron ion transmembrane transport
GO:0040009	7	1	0.438671	364.221	regulation of growth rate
GO:0044206	7	1	0.438671	364.221	UMP salvage
GO:0045927	7	1	0.438671	364.221	positive regulation of growth
GO:0045930	7	1	0.438671	364.221	negative regulation of mitotic cell cycle
GO:0051938	7	1	0.438671	364.221	L-glutamate import
GO:0071370	7	1	0.438671	364.221	cellular response to gibberellin stimulus
GO:0080006	7	1	0.438671	364.221	internode patterning
GO:0080117	7	1	0.438671	364.221	secondary growth
GO:0007154	186	14	11.6561	364.967	cell communication
GO:0009830	46	4	2.8827	365.442	cell wall modification involved in abscission
GO:0002679	420	29	26.3203	369.338	respiratory burst involved in defense response
GO:0045487	21	2	1.31601	371.806	gibberellin catabolic process
GO:0007017	86	7	5.38939	373.455	microtubule-based process
GO:0006099	47	4	2.94537	375.798	tricarboxylic acid cycle
GO:0042545	266	19	16.6695	380.254	cell wall modification
GO:0006820	143	11	8.96143	389.447	anion transport
GO:0010497	22	2	1.37868	394.568	plasmodesmata-mediated intercellular transport
GO:0050821	22	2	1.37868	394.568	protein stabilization
GO:0044237	148	11	9.27477	402.74	cellular metabolic process
GO:0005991	8	1	0.501339	404.723	trehalose metabolic process
GO:0006021	8	1	0.501339	404.723	inositol biosynthetic process
GO:0009051	8	1	0.501339	404.723	pentose-phosphate shunt, oxidative branch
GO:0010230	8	1	0.501339	404.723	alternative respiration
GO:0010508	8	1	0.501339	404.723	positive regulation of autophagy
GO:0015936	8	1	0.501339	404.723	coenzyme A metabolic process
GO:0015969	8	1	0.501339	404.723	guanosine tetraphosphate metabolic process
GO:0033591	8	1	0.501339	404.723	response to L-ascorbic acid
GO:0043201	8	1	0.501339	404.723	response to leucine
GO:0043266	8	1	0.501339	404.723	regulation of potassium ion transport
GO:0043617	8	1	0.501339	404.723	cellular response to sucrose starvation
GO:0046622	8	1	0.501339	404.723	positive regulation of organ growth
GO:0046653	8	1	0.501339	404.723	tetrahydrofolate metabolic process
GO:0060776	8	1	0.501339	404.723	simple leaf morphogenesis
GO:0071786	8	1	0.501339	404.723	endoplasmic reticulum tubular network organization
GO:0080052	8	1	0.501339	404.723	response to histidine
GO:0080053	8	1	0.501339	404.723	response to phenylalanine
GO:0080141	8	1	0.501339	404.723	regulation of jasmonic acid biosynthetic process
GO:2000037	8	1	0.501339	404.723	regulation of stomatal complex patterning
GO:2000038	8	1	0.501339	404.723	regulation of stomatal complex development
GO:0006012	57	5	3.57204	407.736	galactose metabolic process
GO:0009624	221	16	13.8495	409.199	response to nematode
GO:0006184	100	8	6.26673	409.552	GTP catabolic process
GO:0006862	101	8	6.3294	412.534	nucleotide transport
GO:0043269	101	8	6.3294	412.534	regulation of ion transport
GO:0009690	58	5	3.63471	412.625	cytokinin metabolic process
GO:0015802	102	8	6.39207	415.781	basic amino acid transport
GO:0010016	23	2	1.44135	417.007	shoot system morphogenesis
GO:0010161	23	2	1.44135	417.007	red light signaling pathway
GO:0043622	59	5	3.69737	417.935	cortical microtubule organization
GO:0006629	534	36	33.4644	427.598	lipid metabolic process
GO:0006807	62	5	3.88538	436.15	nitrogen compound metabolic process
GO:0010039	62	5	3.88538	436.15	response to iron ion
GO:0006121	9	1	0.564006	442.837	mitochondrial electron transport, succinate to ubiquinone
GO:0009052	9	1	0.564006	442.837	pentose-phosphate shunt, non-oxidative branch
GO:0009660	9	1	0.564006	442.837	amyloplast organization
GO:0010422	9	1	0.564006	442.837	regulation of brassinosteroid biosynthetic process
GO:0010586	9	1	0.564006	442.837	miRNA metabolic process
GO:0019654	9	1	0.564006	442.837	acetate fermentation
GO:0023052	9	1	0.564006	442.837	signaling
GO:0035019	9	1	0.564006	442.837	somatic stem cell maintenance
GO:0043433	9	1	0.564006	442.837	negative regulation of sequence-specific DNA binding transcription factor activity
GO:0045836	9	1	0.564006	442.837	positive regulation of meiosis
GO:0046373	9	1	0.564006	442.837	L-arabinose metabolic process
GO:0046835	9	1	0.564006	442.837	carbohydrate phosphorylation
GO:0048578	9	1	0.564006	442.837	positive regulation of long-day photoperiodism, flowering
GO:0055074	9	1	0.564006	442.837	calcium ion homeostasis
GO:0080165	9	1	0.564006	442.837	callose deposition in phloem sieve plate
GO:0006949	63	5	3.94804	442.904	syncytium formation
GO:0009411	116	9	7.26941	447.026	response to UV
GO:0006535	31	3	1.94269	449.115	cysteine biosynthetic process from serine
GO:0015698	31	3	1.94269	449.115	inorganic anion transport
GO:0009750	362	25	22.6856	454.904	response to fructose stimulus
GO:0010017	65	5	4.07338	457.3	red or far-red light signaling pathway
GO:0008652	193	14	12.0948	464.269	cellular amino acid biosynthetic process
GO:0031348	766	50	48.0032	464.614	negative regulation of defense response
GO:0010541	34	3	2.13069	474.254	acropetal auxin transport
GO:0006529	10	1	0.626673	478.704	asparagine biosynthetic process
GO:0006909	10	1	0.626673	478.704	phagocytosis
GO:0006954	10	1	0.626673	478.704	inflammatory response
GO:0009395	10	1	0.626673	478.704	phospholipid catabolic process
GO:0015671	10	1	0.626673	478.704	oxygen transport
GO:0031407	10	1	0.626673	478.704	oxylipin metabolic process
GO:0046654	10	1	0.626673	478.704	tetrahydrofolate biosynthetic process
GO:0007568	136	10	8.52276	486.66	aging
GO:0009862	688	45	43.1151	488.837	systemic acquired resistance, salicylic acid mediated signaling pathway
GO:0006810	883	57	55.3353	497.784	transport
GO:0006081	11	1	0.689341	512.455	cellular aldehyde metabolic process
GO:0009643	11	1	0.689341	512.455	photosynthetic acclimation
GO:0043091	11	1	0.689341	512.455	L-arginine import
GO:0048281	11	1	0.689341	512.455	inflorescence morphogenesis
GO:0080169	11	1	0.689341	512.455	cellular response to boron-containing substance deprivation
GO:0009646	91	7	5.70273	524.067	response to absence of light
GO:0009767	39	3	2.44403	525.224	photosynthetic electron transport chain
GO:0006662	92	7	5.7654	526.642	glycerol ether metabolic process
GO:0010260	93	7	5.82806	529.482	organ senescence
GO:0006812	266	18	16.6695	540.631	cation transport
GO:0043090	266	18	16.6695	540.631	amino acid import
GO:0000302	97	7	6.07873	543.308	response to reactive oxygen species
GO:0009063	12	1	0.752008	544.216	cellular amino acid catabolic process
GO:0009729	12	1	0.752008	544.216	detection of brassinosteroid stimulus
GO:0009769	12	1	0.752008	544.216	photosynthesis, light harvesting in photosystem II
GO:0010071	12	1	0.752008	544.216	root meristem specification
GO:0010253	12	1	0.752008	544.216	UDP-rhamnose biosynthetic process
GO:0019544	12	1	0.752008	544.216	arginine catabolic process to glutamate
GO:0033523	12	1	0.752008	544.216	histone H2B ubiquitination
GO:0042814	12	1	0.752008	544.216	monopolar cell growth
GO:0046739	12	1	0.752008	544.216	spread of virus in multicellular host
GO:0051170	12	1	0.752008	544.216	nuclear import
GO:0060964	12	1	0.752008	544.216	regulation of gene silencing by miRNA
GO:0071483	12	1	0.752008	544.216	cellular response to blue light
GO:0071486	12	1	0.752008	544.216	cellular response to high light intensity
GO:0010310	535	35	33.527	545.826	regulation of hydrogen peroxide metabolic process
GO:0006811	49	4	3.0707	561.536	ion transport
GO:0008272	49	4	3.0707	561.536	sulfate transport
GO:0010229	49	4	3.0707	561.536	inflorescence development
GO:0048574	49	4	3.0707	561.536	long-day photoperiodism, flowering
GO:0006730	51	4	3.19603	571.172	one-carbon metabolic process
GO:0006536	13	1	0.814675	574.105	glutamate metabolic process
GO:0009247	13	1	0.814675	574.105	glycolipid biosynthetic process
GO:0009833	13	1	0.814675	574.105	primary cell wall biogenesis
GO:2000904	13	1	0.814675	574.105	regulation of starch metabolic process
GO:0009688	53	4	3.32137	582.292	abscisic acid biosynthetic process
GO:0006000	14	1	0.877343	602.23	fructose metabolic process
GO:0006665	14	1	0.877343	602.23	sphingolipid metabolic process
GO:0010928	14	1	0.877343	602.23	regulation of auxin mediated signaling pathway
GO:0015749	14	1	0.877343	602.23	monosaccharide transport
GO:0015780	14	1	0.877343	602.23	nucleotide-sugar transport
GO:0015798	14	1	0.877343	602.23	myo-inositol transport
GO:0016123	14	1	0.877343	602.23	xanthophyll biosynthetic process
GO:0035436	14	1	0.877343	602.23	triose phosphate transmembrane transport
GO:0045226	14	1	0.877343	602.23	extracellular polysaccharide biosynthetic process
GO:0048442	14	1	0.877343	602.23	sepal development
GO:0001676	57	4	3.57204	608.094	long-chain fatty acid metabolic process
GO:0009743	57	4	3.57204	608.094	response to carbohydrate stimulus
GO:0009718	142	10	8.89876	620.031	anthocyanin-containing compound biosynthetic process
GO:0001558	15	1	0.94001	628.697	regulation of cell growth
GO:0003006	15	1	0.94001	628.697	developmental process involved in reproduction
GO:0006828	15	1	0.94001	628.697	manganese ion transport
GO:0009819	15	1	0.94001	628.697	drought recovery
GO:0010019	15	1	0.94001	628.697	chloroplast-nucleus signaling pathway
GO:0010021	15	1	0.94001	628.697	amylopectin biosynthetic process
GO:0016131	15	1	0.94001	628.697	brassinosteroid metabolic process
GO:0016973	15	1	0.94001	628.697	poly(A)+ mRNA export from nucleus
GO:0019305	15	1	0.94001	628.697	dTDP-rhamnose biosynthetic process
GO:0045493	15	1	0.94001	628.697	xylan catabolic process
GO:0080051	15	1	0.94001	628.697	cutin transport
GO:0010224	278	18	17.4215	642.875	response to UV-B
GO:0006979	632	40	39.6058	643.139	response to oxidative stress
GO:0002213	72	5	4.51205	647.374	defense response to insect
GO:0006855	185	12	11.5935	674.24	drug transmembrane transport
GO:0006879	24	2	1.50402	683.434	cellular iron ion homeostasis
GO:0009903	24	2	1.50402	683.434	chloroplast avoidance movement
GO:0048354	24	2	1.50402	683.434	mucilage biosynthetic process involved in seed coat development
GO:0019408	25	2	1.56668	690.7	dolichol biosynthetic process
GO:0006754	101	7	6.3294	703.335	ATP biosynthetic process
GO:0009913	27	2	1.69202	706.42	epidermal cell differentiation
GO:0043085	232	15	14.5388	709.492	positive regulation of catalytic activity
GO:0048868	105	7	6.58007	711.722	pollen tube development
GO:0032940	28	2	1.75469	714.732	secretion by cell
GO:0034605	28	2	1.75469	714.732	cellular response to heat
GO:0003333	29	2	1.81735	723.262	amino acid transmembrane transport
GO:0009785	29	2	1.81735	723.262	blue light signaling pathway
GO:0010337	29	2	1.81735	723.262	regulation of salicylic acid metabolic process
GO:0022900	29	2	1.81735	723.262	electron transport chain
GO:0070417	29	2	1.81735	723.262	cellular response to cold
GO:0006863	122	8	7.64542	735.209	purine nucleobase transport
GO:0030397	31	2	1.94269	740.765	membrane disassembly
GO:0009612	152	10	9.52544	765.777	response to mechanical stimulus
GO:0072593	41	3	2.56936	770.945	reactive oxygen species metabolic process
GO:0090333	41	3	2.56936	770.945	regulation of stomatal closure
GO:0048653	173	11	10.8415	784.207	anther development
GO:0006284	45	3	2.82003	785.864	base-excision repair
GO:0042744	189	12	11.8441	795.093	hydrogen peroxide catabolic process
GO:0007000	59	4	3.69737	818.008	nucleolus organization
GO:0048235	59	4	3.69737	818.008	pollen sperm cell differentiation
GO:0016197	63	4	3.94804	827.822	endosomal transport
GO:0016168	58	21	3.56982	2.75e-09	chlorophyll binding
GO:0052716	58	18	3.56982	1.65e-06	hydroquinone:oxygen oxidoreductase activity
GO:0016491	1468	137	90.3535	4.85e-05	oxidoreductase activity
GO:0016762	76	17	4.6777	0.000848522	xyloglucan:xyloglucosyl transferase activity
GO:0020037	750	75	46.1615	0.00414435	heme binding
GO:0050734	33	10	2.03111	0.00740419	hydroxycinnamoyltransferase activity
GO:0008289	187	27	11.5096	0.00775247	lipid binding
GO:0016760	56	13	3.44673	0.00954695	cellulose synthase (UDP-forming) activity
GO:0016706	298	37	18.3415	0.0100462	oxidoreductase activity, acting on paired donors, with incorporation or reduction of molecular oxygen, 2-oxoglutarate as one donor, and incorporation of one atom each of oxygen into both donors
GO:0090447	16	7	0.984779	0.0101791	glycerol-3-phosphate 2-O-acyltransferase activity
GO:0015250	91	17	5.60093	0.0111171	water channel activity
GO:0016759	74	15	4.5546	0.0124587	cellulose synthase activity
GO:0016747	260	33	16.0027	0.0163038	transferase activity, transferring acyl groups other than amino-acyl groups
GO:0008324	68	14	4.18531	0.0194553	cation transmembrane transporter activity
GO:0016798	129	20	7.93978	0.0360459	hydrolase activity, acting on glycosyl bonds
GO:0015018	14	6	0.861682	0.0490088	galactosylgalactosylxylosylprotein 3-beta-glucuronosyltransferase activity
GO:0009055	970	87	59.7022	0.0490855	electron carrier activity
GO:0015112	22	7	1.35407	0.111434	nitrate transmembrane transporter activity
GO:0005506	711	66	43.7611	0.126266	iron ion binding
GO:0004601	237	29	14.587	0.138399	peroxidase activity
GO:0004367	11	5	0.677036	0.145271	glycerol-3-phosphate dehydrogenase [NAD+] activity
GO:0080116	11	5	0.677036	0.145271	glucuronoxylan glucuronosyltransferase activity
GO:0019825	441	45	27.143	0.194431	oxygen binding
GO:0042626	248	29	15.2641	0.213027	ATPase activity, coupled to transmembrane movement of substances
GO:0042285	19	6	1.16943	0.344271	xylosyltransferase activity
GO:0004867	13	5	0.800133	0.36691	serine-type endopeptidase inhibitor activity
GO:0016410	27	7	1.66181	0.449225	N-acyltransferase activity
GO:0080072	27	7	1.66181	0.449225	spermidine:sinapoyl CoA N-acyltransferase activity
GO:0080073	27	7	1.66181	0.449225	spermidine:coumaroyl CoA N-acyltransferase activity
GO:0080074	27	7	1.66181	0.449225	spermidine:caffeoyl CoA N-acyltransferase activity
GO:0080075	27	7	1.66181	0.449225	spermidine:feruloyl CoA N-acyltransferase activity
GO:0010242	4	3	0.246195	0.481557	oxygen evolving activity
GO:0016857	14	5	0.861682	0.543524	racemase and epimerase activity, acting on carbohydrates and derivatives
GO:0017089	14	5	0.861682	0.543524	glycolipid transporter activity
GO:0051861	14	5	0.861682	0.543524	glycolipid binding
GO:0005385	21	6	1.29252	0.622876	zinc ion transmembrane transporter activity
GO:1901683	9	4	0.553938	0.725619	arsenate ion transmembrane transporter activity
GO:0030247	22	6	1.35407	0.814669	polysaccharide binding
GO:0016705	503	47	30.959	0.956133	oxidoreductase activity, acting on paired donors, with incorporation or reduction of molecular oxygen
GO:0080045	16	5	0.984779	1.07569	quercetin 3'-O-glucosyltransferase activity
GO:0030410	5	3	0.307744	1.15172	nicotianamine synthase activity
GO:0015204	25	6	1.53872	1.6649	urea transmembrane transporter activity
GO:0005507	534	48	32.867	1.83292	copper ion binding
GO:0004553	546	49	33.6056	2.00254	hydrolase activity, hydrolyzing O-glycosyl compounds
GO:0005547	2	2	0.123097	2.17137	phosphatidylinositol-3,4,5-trisphosphate binding
GO:0008974	2	2	0.123097	2.17137	phosphoribulokinase activity
GO:0009917	2	2	0.123097	2.17137	sterol 5-alpha reductase activity
GO:0015205	2	2	0.123097	2.17137	nucleobase transmembrane transporter activity
GO:0043325	2	2	0.123097	2.17137	phosphatidylinositol-3,4-bisphosphate binding
GO:0043765	2	2	0.123097	2.17137	T/G mismatch-specific endonuclease activity
GO:0047889	2	2	0.123097	2.17137	ferredoxin-nitrate reductase activity
GO:0048529	2	2	0.123097	2.17137	magnesium-protoporphyrin IX monomethyl ester (oxidative) cyclase activity
GO:0050213	2	2	0.123097	2.17137	progesterone 5-alpha-reductase activity
GO:0050421	2	2	0.123097	2.17137	nitrite reductase (NO-forming) activity
GO:0051738	2	2	0.123097	2.17137	xanthophyll binding
GO:0080138	2	2	0.123097	2.17137	borate uptake transmembrane transporter activity
GO:0008886	6	3	0.369292	2.20394	glyceraldehyde-3-phosphate dehydrogenase (NADP+) (non-phosphorylating) activity
GO:0015271	12	4	0.738584	2.4768	outward rectifier potassium channel activity
GO:0016984	12	4	0.738584	2.4768	ribulose-bisphosphate carboxylase activity
GO:0031957	13	4	0.800133	3.41454	very long-chain fatty acid-CoA ligase activity
GO:0046863	7	3	0.430841	3.69079	ribulose-1,5-bisphosphate carboxylase/oxygenase activator activity
GO:0015114	21	5	1.29252	3.9327	phosphate ion transmembrane transporter activity
GO:0016757	955	76	58.779	4.19287	transferase activity, transferring glycosyl groups
GO:0004650	126	15	7.75514	4.5089	polygalacturonase activity
GO:0005199	14	4	0.861682	4.56296	structural constituent of cell wall
GO:0005267	14	4	0.861682	4.56296	potassium channel activity
GO:0018685	14	4	0.861682	4.56296	alkane 1-monooxygenase activity
GO:0004568	23	5	1.41562	5.90571	chitinase activity
GO:0046873	73	10	4.49306	6.02013	metal ion transmembrane transporter activity
GO:0015505	3	2	0.184646	6.2624	uracil:cation symporter activity
GO:0030234	24	5	1.47717	7.10987	enzyme regulator activity
GO:0004857	166	18	10.2171	7.1946	enzyme inhibitor activity
GO:0008519	16	4	0.984779	7.56129	ammonium transmembrane transporter activity
GO:0003700	3846	260	236.716	8.02906	sequence-specific DNA binding transcription factor activity
GO:0000293	9	3	0.553938	8.11482	ferric-chelate reductase activity
GO:2001080	9	3	0.553938	8.11482	chitosan binding
GO:0008131	45	7	2.76969	9.24163	primary amine oxidase activity
GO:0004497	112	13	6.89345	9.26058	monooxygenase activity
GO:0015562	17	4	1.04633	9.44123	efflux transmembrane transporter activity
GO:0004805	36	6	2.21575	10.6336	trehalose-phosphatase activity
GO:0015086	10	3	0.615487	11.0981	cadmium ion transmembrane transporter activity
GO:0030674	10	3	0.615487	11.0981	protein binding, bridging
GO:0015020	58	8	3.56982	11.8052	glucuronosyltransferase activity
GO:0000014	4	2	0.246195	12.0433	single-stranded DNA specific endodeoxyribonuclease activity
GO:0004157	4	2	0.246195	12.0433	dihydropyrimidinase activity
GO:0004165	4	2	0.246195	12.0433	dodecenoyl-CoA delta-isomerase activity
GO:0004561	4	2	0.246195	12.0433	alpha-N-acetylglucosaminidase activity
GO:0008809	4	2	0.246195	12.0433	carnitine racemase activity
GO:0047100	4	2	0.246195	12.0433	glyceraldehyde-3-phosphate dehydrogenase (NADP+) (phosphorylating) activity
GO:0052638	4	2	0.246195	12.0433	indole-3-butyrate beta-glucosyltransferase activity
GO:0008266	37	6	2.2773	12.0851	poly(U) RNA binding
GO:0047262	59	8	3.63137	12.9834	polygalacturonate 4-alpha-galacturonosyltransferase activity
GO:0005337	19	4	1.16943	14.0228	nucleoside transmembrane transporter activity
GO:0043682	19	4	1.16943	14.0228	copper-transporting ATPase activity
GO:0015079	60	8	3.69292	14.2428	potassium ion transmembrane transporter activity
GO:0050378	11	3	0.677036	14.6111	UDP-glucuronate 4-epimerase activity
GO:0080046	29	5	1.78491	15.643	quercetin 4'-O-glucosyltransferase activity
GO:0015144	181	18	11.1403	15.7734	carbohydrate transmembrane transporter activity
GO:0030145	95	11	5.84713	16.2373	manganese ion binding
GO:0005546	20	4	1.23097	16.7424	phosphatidylinositol-4,5-bisphosphate binding
GO:0010328	20	4	1.23097	16.7424	auxin influx transmembrane transporter activity
GO:0004445	12	3	0.738584	18.6559	inositol-polyphosphate 5-phosphatase activity
GO:0008891	12	3	0.738584	18.6559	glycolate oxidase activity
GO:0015203	12	3	0.738584	18.6559	polyamine transmembrane transporter activity
GO:0035671	12	3	0.738584	18.6559	enone reductase activity
GO:0045544	12	3	0.738584	18.6559	gibberellin 20-oxidase activity
GO:0008559	5	2	0.307744	19.3043	xenobiotic-transporting ATPase activity
GO:0008773	5	2	0.307744	19.3043	[protein-PII] uridylyltransferase activity
GO:0047372	5	2	0.307744	19.3043	acylglycerol lipase activity
GO:0051213	5	2	0.307744	19.3043	dioxygenase activity
GO:0043565	887	67	54.5937	19.4084	sequence-specific DNA binding
GO:0005094	13	3	0.800133	23.2283	Rho GDP-dissociation inhibitor activity
GO:0010427	13	3	0.800133	23.2283	abscisic acid binding
GO:0015081	13	3	0.800133	23.2283	sodium ion transmembrane transporter activity
GO:0004872	74	9	4.5546	25.2474	receptor activity
GO:0050662	164	16	10.094	27.2074	coenzyme binding
GO:0005351	192	18	11.8174	27.6842	sugar:hydrogen symporter activity
GO:0004324	6	2	0.369292	27.8545	ferredoxin-NADP+ reductase activity
GO:0005096	6	2	0.369292	27.8545	GTPase activator activity
GO:0005365	6	2	0.369292	27.8545	myo-inositol transmembrane transporter activity
GO:0015148	6	2	0.369292	27.8545	D-xylose transmembrane transporter activity
GO:0015575	6	2	0.369292	27.8545	mannitol transmembrane transporter activity
GO:0015576	6	2	0.369292	27.8545	sorbitol transmembrane transporter activity
GO:0015591	6	2	0.369292	27.8545	D-ribose transmembrane transporter activity
GO:0070566	6	2	0.369292	27.8545	adenylyltransferase activity
GO:0080123	6	2	0.369292	27.8545	jasmonate-amino synthetase activity
GO:0003978	14	3	0.861682	28.3189	UDP-glucose 4-epimerase activity
GO:0004702	14	3	0.861682	28.3189	receptor signaling protein serine/threonine kinase activity
GO:0005452	14	3	0.861682	28.3189	inorganic anion exchanger activity
GO:0015301	14	3	0.861682	28.3189	anion:anion antiporter activity
GO:0016711	14	3	0.861682	28.3189	flavonoid 3'-monooxygenase activity
GO:0048038	34	5	2.09266	28.9294	quinone binding
GO:0016682	24	4	1.47717	30.597	oxidoreductase activity, acting on diphenols and related substances as donors, oxygen as acceptor
GO:0045735	143	14	8.80146	31.0413	nutrient reservoir activity
GO:0004332	15	3	0.923231	33.9137	fructose-bisphosphate aldolase activity
GO:0008725	15	3	0.923231	33.9137	DNA-3-methyladenine glycosylase activity
GO:0008970	25	4	1.53872	34.8116	phosphatidylcholine 1-acylhydrolase activity
GO:0016758	408	33	25.1119	35.6397	transferase activity, transferring hexosyl groups
GO:0008115	1	1	0.0615487	37.4555	sarcosine oxidase activity
GO:0015002	1	1	0.0615487	37.4555	heme-copper terminal oxidase activity
GO:0015087	1	1	0.0615487	37.4555	cobalt ion transmembrane transporter activity
GO:0015370	1	1	0.0615487	37.4555	solute:sodium symporter activity
GO:0050105	1	1	0.0615487	37.4555	L-gulonolactone oxidase activity
GO:0008493	7	2	0.430841	37.5201	tetracycline transporter activity
GO:0015193	7	2	0.430841	37.5201	L-proline transmembrane transporter activity
GO:0015200	7	2	0.430841	37.5201	methylammonium transmembrane transporter activity
GO:0016812	7	2	0.430841	37.5201	hydrolase activity, acting on carbon-nitrogen (but not peptide) bonds, in cyclic amides
GO:0017110	7	2	0.430841	37.5201	nucleoside-diphosphatase activity
GO:0045157	7	2	0.430841	37.5201	electron transporter, transferring electrons within the noncyclic electron transport pathway of photosynthesis activity
GO:0051739	7	2	0.430841	37.5201	ammonia transmembrane transporter activity
GO:0004089	37	5	2.2773	39.3649	carbonate dehydratase activity
GO:0005381	16	3	0.984779	39.9951	iron ion transmembrane transporter activity
GO:0008964	16	3	0.984779	39.9951	phosphoenolpyruvate carboxylase activity
GO:0033897	16	3	0.984779	39.9951	ribonuclease T2 activity
GO:0030599	196	18	12.0635	41.0423	pectinesterase activity
GO:0080044	50	6	3.07744	44.0112	quercetin 7-O-glucosyltransferase activity
GO:0016621	17	3	1.04633	46.5424	cinnamoyl-CoA reductase activity
GO:0005355	8	2	0.49239	48.1429	glucose transmembrane transporter activity
GO:0016628	8	2	0.49239	48.1429	oxidoreductase activity, acting on the CH-CH group of donors, NAD or NADP as acceptor
GO:0016707	8	2	0.49239	48.1429	gibberellin 3-beta-dioxygenase activity
GO:0016841	8	2	0.49239	48.1429	ammonia-lyase activity
GO:0035252	8	2	0.49239	48.1429	UDP-xylosyltransferase activity
GO:0045548	8	2	0.49239	48.1429	phenylalanine ammonia-lyase activity
GO:0052691	8	2	0.49239	48.1429	UDP-arabinopyranose mutase activity
GO:0015326	28	4	1.72336	49.2197	cationic amino acid transmembrane transporter activity
GO:0035198	28	4	1.72336	49.2197	miRNA binding
GO:0046914	28	4	1.72336	49.2197	transition metal ion binding
GO:0042803	259	22	15.9411	52.4434	protein homodimerization activity
GO:0050664	18	3	1.10788	53.5327	oxidoreductase activity, acting on NAD(P)H, oxygen as acceptor
GO:0004467	29	4	1.78491	54.592	long-chain fatty acid-CoA ligase activity
GO:0019199	29	4	1.78491	54.592	transmembrane receptor protein kinase activity
GO:0000987	9	2	0.553938	59.5796	core promoter proximal region sequence-specific DNA binding
GO:0004861	9	2	0.553938	59.5796	cyclin-dependent protein serine/threonine kinase inhibitor activity
GO:0035798	9	2	0.553938	59.5796	2-alkenal reductase (NADP+) activity
GO:0019139	19	3	1.16943	60.9409	cytokinin dehydrogenase activity
GO:0045156	19	3	1.16943	60.9409	electron transporter, transferring electrons within the cyclic electron transport pathway of photosynthesis activity
GO:0080025	19	3	1.16943	60.9409	phosphatidylinositol-3,5-bisphosphate binding
GO:0016614	139	13	8.55527	62.9146	oxidoreductase activity, acting on CH-OH group of donors
GO:0016620	43	5	2.64659	65.765	oxidoreductase activity, acting on the aldehyde or oxo group of donors, NAD or NADP as acceptor
GO:0009011	20	3	1.23097	68.7407	starch synthase activity
GO:0010011	20	3	1.23097	68.7407	auxin binding
GO:0015145	20	3	1.23097	68.7407	monosaccharide transmembrane transporter activity
GO:0008514	44	5	2.70814	70.8503	organic anion transmembrane transporter activity
GO:0004321	10	2	0.615487	71.7	fatty-acyl-CoA synthase activity
GO:0008466	10	2	0.615487	71.7	glycogenin glucosyltransferase activity
GO:0046577	10	2	0.615487	71.7	long-chain-alcohol oxidase activity
GO:0046715	10	2	0.615487	71.7	borate transmembrane transporter activity
GO:0050269	10	2	0.615487	71.7	coniferyl-aldehyde dehydrogenase activity
GO:0000249	2	1	0.123097	72.7398	C-22 sterol desaturase activity
GO:0003846	2	1	0.123097	72.7398	2-acylglycerol O-acyltransferase activity
GO:0004622	2	1	0.123097	72.7398	lysophospholipase activity
GO:0005222	2	1	0.123097	72.7398	intracellular cAMP activated cation channel activity
GO:0009702	2	1	0.123097	72.7398	L-arabinokinase activity
GO:0015211	2	1	0.123097	72.7398	purine nucleoside transmembrane transporter activity
GO:0015415	2	1	0.123097	72.7398	phosphate ion transmembrane-transporting ATPase activity
GO:0016041	2	1	0.123097	72.7398	glutamate synthase (ferredoxin) activity
GO:0016166	2	1	0.123097	72.7398	phytoene dehydrogenase activity
GO:0047958	2	1	0.123097	72.7398	glycine:2-oxoglutarate aminotransferase activity
GO:0050313	2	1	0.123097	72.7398	sulfur dioxygenase activity
GO:0080161	2	1	0.123097	72.7398	auxin transmembrane transporter activity
GO:0090471	2	1	0.123097	72.7398	9,15,9'-tri-cis-zeta-carotene isomerase activity
GO:0042937	21	3	1.29252	76.9049	tripeptide transporter activity
GO:0010181	94	9	5.78558	77.3392	FMN binding
GO:0004340	11	2	0.677036	84.3865	glucokinase activity
GO:0004664	11	2	0.677036	84.3865	prephenate dehydratase activity
GO:0004888	11	2	0.677036	84.3865	transmembrane signaling receptor activity
GO:0008865	11	2	0.677036	84.3865	fructokinase activity
GO:0009931	11	2	0.677036	84.3865	calcium-dependent protein serine/threonine kinase activity
GO:0010279	11	2	0.677036	84.3865	indole-3-acetic acid amido synthetase activity
GO:0015105	11	2	0.677036	84.3865	arsenite transmembrane transporter activity
GO:0015398	11	2	0.677036	84.3865	high affinity secondary active ammonium transmembrane transporter activity
GO:0016297	11	2	0.677036	84.3865	acyl-[acyl-carrier-protein] hydrolase activity
GO:0016851	11	2	0.677036	84.3865	magnesium chelatase activity
GO:0030332	11	2	0.677036	84.3865	cyclin binding
GO:0047769	11	2	0.677036	84.3865	arogenate dehydratase activity
GO:0016165	54	6	3.32363	84.7408	lipoxygenase activity
GO:0015198	34	4	2.09266	85.3523	oligopeptide transporter activity
GO:0042936	22	3	1.35407	85.4054	dipeptide transporter activity
GO:0004028	56	6	3.44673	90.3179	3-chloroallyl aldehyde dehydrogenase activity
GO:0022891	107	10	6.58571	91.0037	substrate-specific transmembrane transporter activity
GO:0050661	107	10	6.58571	91.0037	NADP binding
GO:0005215	955	66	58.779	92.8167	transporter activity
GO:0016788	372	28	22.8961	96.0339	hydrolase activity, acting on ester bonds
GO:0003999	12	2	0.738584	97.5327	adenine phosphoribosyltransferase activity
GO:0005247	12	2	0.738584	97.5327	voltage-gated chloride channel activity
GO:0008453	12	2	0.738584	97.5327	alanine-glyoxylate transaminase activity
GO:0009001	12	2	0.738584	97.5327	serine O-acetyltransferase activity
GO:0015168	12	2	0.738584	97.5327	glycerol transmembrane transporter activity
GO:0016790	12	2	0.738584	97.5327	thiolester hydrolase activity
GO:0000976	36	4	2.21575	99.2775	transcription regulatory region sequence-specific DNA binding
GO:0008017	85	8	5.23164	102.327	microtubule binding
GO:0008716	3	1	0.184646	105.979	D-alanine-D-alanine ligase activity
GO:0008830	3	1	0.184646	105.979	dTDP-4-dehydrorhamnose 3,5-epimerase activity
GO:0008840	3	1	0.184646	105.979	4-hydroxy-tetrahydrodipicolinate synthase
GO:0009039	3	1	0.184646	105.979	urease activity
GO:0009671	3	1	0.184646	105.979	nitrate:hydrogen symporter activity
GO:0010489	3	1	0.184646	105.979	UDP-4-keto-6-deoxy-glucose-3,5-epimerase activity
GO:0010490	3	1	0.184646	105.979	UDP-4-keto-rhamnose-4-keto-reductase activity
GO:0016630	3	1	0.184646	105.979	protochlorophyllide reductase activity
GO:0016901	3	1	0.184646	105.979	oxidoreductase activity, acting on the CH-OH group of donors, quinone or similar compound as acceptor
GO:0030604	3	1	0.184646	105.979	1-deoxy-D-xylulose-5-phosphate reductoisomerase activity
GO:0045550	3	1	0.184646	105.979	geranylgeranyl reductase activity
GO:0050203	3	1	0.184646	105.979	oxalate-CoA ligase activity
GO:0050278	3	1	0.184646	105.979	sedoheptulose-bisphosphatase activity
GO:0050307	3	1	0.184646	105.979	sucrose-phosphate phosphatase activity
GO:0051777	3	1	0.184646	105.979	ent-kaurenoate oxidase activity
GO:0008061	37	4	2.2773	106.54	chitin binding
GO:0005034	13	2	0.800133	111.043	osmosensor activity
GO:0008810	13	2	0.800133	111.043	cellulase activity
GO:0047134	13	2	0.800133	111.043	protein-disulfide reductase activity
GO:0003993	100	9	6.15487	124.053	acid phosphatase activity
GO:0003959	14	2	0.861682	124.83	NADPH dehydrogenase activity
GO:0005253	14	2	0.861682	124.83	anion channel activity
GO:0005354	14	2	0.861682	124.83	galactose transmembrane transporter activity
GO:0008878	14	2	0.861682	124.83	glucose-1-phosphate adenylyltransferase activity
GO:0042409	14	2	0.861682	124.83	caffeoyl-CoA O-methyltransferase activity
GO:0046556	14	2	0.861682	124.83	alpha-N-arabinofuranosidase activity
GO:0000155	47	5	2.89279	126.156	phosphorelay sensor kinase activity
GO:0005200	72	7	4.43151	127.213	structural constituent of cytoskeleton
GO:0005345	27	3	1.66181	131.965	purine nucleobase transmembrane transporter activity
GO:0008194	233	18	14.3408	132.581	UDP-glycosyltransferase activity
GO:0000170	4	1	0.246195	137.29	sphingosine hydroxylase activity
GO:0001047	4	1	0.246195	137.29	core promoter binding
GO:0001158	4	1	0.246195	137.29	enhancer sequence-specific DNA binding
GO:0003680	4	1	0.246195	137.29	AT DNA binding
GO:0004013	4	1	0.246195	137.29	adenosylhomocysteinase activity
GO:0004031	4	1	0.246195	137.29	aldehyde oxidase activity
GO:0004053	4	1	0.246195	137.29	arginase activity
GO:0004316	4	1	0.246195	137.29	3-oxoacyl-[acyl-carrier-protein] reductase (NADPH) activity
GO:0004348	4	1	0.246195	137.29	glucosylceramidase activity
GO:0004512	4	1	0.246195	137.29	inositol-3-phosphate synthase activity
GO:0008783	4	1	0.246195	137.29	agmatinase activity
GO:0018454	4	1	0.246195	137.29	acetoacetyl-CoA reductase activity
GO:0030775	4	1	0.246195	137.29	glucuronoxylan 4-O-methyltransferase activity
GO:0031176	4	1	0.246195	137.29	endo-1,4-beta-xylanase activity
GO:0033843	4	1	0.246195	137.29	xyloglucan 6-xylosyltransferase activity
GO:0045486	4	1	0.246195	137.29	naringenin 3-dioxygenase activity
GO:0045703	4	1	0.246195	137.29	ketoreductase activity
GO:0046510	4	1	0.246195	137.29	UDP-sulfoquinovose:DAG sulfoquinovosyltransferase activity
GO:0046608	4	1	0.246195	137.29	carotenoid isomerase activity
GO:0047172	4	1	0.246195	137.29	shikimate O-hydroxycinnamoyltransferase activity
GO:0047205	4	1	0.246195	137.29	quinate O-hydroxycinnamoyltransferase activity
GO:0051019	4	1	0.246195	137.29	mitogen-activated protein kinase binding
GO:0080054	4	1	0.246195	137.29	low affinity nitrate transmembrane transporter activity
GO:0080064	4	1	0.246195	137.29	4,4-dimethyl-9beta,19-cyclopropylsterol-4alpha-methyl oxidase activity
GO:0004365	15	2	0.923231	138.817	glyceraldehyde-3-phosphate dehydrogenase (NAD+) (phosphorylating) activity
GO:0016174	15	2	0.923231	138.817	NAD(P)H oxidase activity
GO:0016810	28	3	1.72336	141.895	hydrolase activity, acting on carbon-nitrogen (but not peptide) bonds
GO:0051287	118	10	7.26275	149.401	NAD binding
GO:0000036	29	3	1.78491	151.969	ACP phosphopantetheine attachment site binding involved in fatty acid biosynthetic process
GO:0004564	29	3	1.78491	151.969	beta-fructofuranosidase activity
GO:0005102	29	3	1.78491	151.969	receptor binding
GO:0003872	30	3	1.84646	162.161	6-phosphofructokinase activity
GO:0004185	92	8	5.66248	165.944	serine-type carboxypeptidase activity
GO:0015171	178	14	10.9557	166.242	amino acid transmembrane transporter activity
GO:0003844	5	1	0.307744	166.787	1,4-alpha-glucan branching enzyme activity
GO:0004419	5	1	0.307744	166.787	hydroxymethylglutaryl-CoA lyase activity
GO:0005496	5	1	0.307744	166.787	steroid binding
GO:0008696	5	1	0.307744	166.787	4-amino-4-deoxychorismate lyase activity
GO:0010012	5	1	0.307744	166.787	steroid 22-alpha hydroxylase activity
GO:0015099	5	1	0.307744	166.787	nickel cation transmembrane transporter activity
GO:0019172	5	1	0.307744	166.787	glyoxalase III activity
GO:0033729	5	1	0.307744	166.787	anthocyanidin reductase activity
GO:0043394	5	1	0.307744	166.787	proteoglycan binding
GO:0080023	5	1	0.307744	166.787	3R-hydroxyacyl-CoA dehydratase activity
GO:0004396	17	2	1.04633	167.121	hexokinase activity
GO:0005261	17	2	1.04633	167.121	cation channel activity
GO:0008441	17	2	1.04633	167.121	3'(2'),5'-bisphosphate nucleotidase activity
GO:0004674	2183	139	134.361	171.957	protein serine/threonine kinase activity
GO:0030551	65	6	4.00067	179.099	cyclic nucleotide binding
GO:0001653	18	2	1.10788	181.32	peptide receptor activity
GO:0004040	18	2	1.10788	181.32	amidase activity
GO:0009044	18	2	1.10788	181.32	xylan 1,4-beta-xylosidase activity
GO:0016208	18	2	1.10788	181.32	AMP binding
GO:0008375	39	4	2.4004	184.452	acetylglucosaminyltransferase activity
GO:0046910	69	6	4.24686	190.693	pectinesterase inhibitor activity
GO:0004673	41	4	2.5235	193.057	protein histidine kinase activity
GO:0003865	6	1	0.369292	194.574	3-oxo-5-alpha-steroid 4-dehydrogenase activity
GO:0003987	6	1	0.369292	194.574	acetate-CoA ligase activity
GO:0004020	6	1	0.369292	194.574	adenylylsulfate kinase activity
GO:0004021	6	1	0.369292	194.574	L-alanine:2-oxoglutarate aminotransferase activity
GO:0005542	6	1	0.369292	194.574	folic acid binding
GO:0008395	6	1	0.369292	194.574	steroid hydroxylase activity
GO:0008728	6	1	0.369292	194.574	GTP diphosphokinase activity
GO:0009674	6	1	0.369292	194.574	potassium:sodium symporter activity
GO:0009881	6	1	0.369292	194.574	photoreceptor activity
GO:0009883	6	1	0.369292	194.574	red or far-red light photoreceptor activity
GO:0009978	6	1	0.369292	194.574	allene oxide synthase activity
GO:0010291	6	1	0.369292	194.574	carotene beta-ring hydroxylase activity
GO:0015446	6	1	0.369292	194.574	arsenite-transmembrane transporting ATPase activity
GO:0016805	6	1	0.369292	194.574	dipeptidase activity
GO:0017057	6	1	0.369292	194.574	6-phosphogluconolactonase activity
GO:0031516	6	1	0.369292	194.574	far-red light photoreceptor activity
GO:0046423	6	1	0.369292	194.574	allene-oxide cyclase activity
GO:0047216	6	1	0.369292	194.574	inositol 3-alpha-galactosyltransferase activity
GO:0047412	6	1	0.369292	194.574	N-(long-chain-acyl)ethanolamine deacylase activity
GO:0047760	6	1	0.369292	194.574	butyrate-CoA ligase activity
GO:0050362	6	1	0.369292	194.574	L-tryptophan:2-oxoglutarate aminotransferase activity
GO:0071614	6	1	0.369292	194.574	linoleic acid epoxygenase activity
GO:0071992	6	1	0.369292	194.574	phytochelatin transmembrane transporter activity
GO:0080097	6	1	0.369292	194.574	L-tryptophan:pyruvate aminotransferase activity
GO:0019899	19	2	1.16943	195.482	enzyme binding
GO:0052634	19	2	1.16943	195.482	C-19 gibberellin 2-beta-dioxygenase activity
GO:0080030	19	2	1.16943	195.482	methyl indole-3-acetate esterase activity
GO:0080043	71	6	4.36996	197.804	quercetin 3-O-glucosyltransferase activity
GO:0005216	72	6	4.43151	201.651	ion channel activity
GO:0016597	72	6	4.43151	201.651	amino acid binding
GO:0009672	43	4	2.64659	202.978	auxin:hydrogen symporter activity
GO:0016740	298	21	18.3415	208.026	transferase activity
GO:0008794	20	2	1.23097	209.565	arsenate reductase (glutaredoxin) activity
GO:0016891	20	2	1.23097	209.565	endoribonuclease activity, producing 5'-phosphomonoesters
GO:0019900	20	2	1.23097	209.565	kinase binding
GO:0047714	20	2	1.23097	209.565	galactolipase activity
GO:0008171	45	4	2.76969	214.022	O-methyltransferase activity
GO:0000254	7	1	0.430841	220.749	C-4 methylsterol oxidase activity
GO:0003863	7	1	0.430841	220.749	3-methyl-2-oxobutanoate dehydrogenase (2-methylpropanoyl-transferring) activity
GO:0004103	7	1	0.430841	220.749	choline kinase activity
GO:0004128	7	1	0.430841	220.749	cytochrome-b5 reductase activity, acting on NAD(P)H
GO:0004180	7	1	0.430841	220.749	carboxypeptidase activity
GO:0004611	7	1	0.430841	220.749	phosphoenolpyruvate carboxykinase activity
GO:0004612	7	1	0.430841	220.749	phosphoenolpyruvate carboxykinase (ATP) activity
GO:0004751	7	1	0.430841	220.749	ribose-5-phosphate isomerase activity
GO:0004849	7	1	0.430841	220.749	uridine kinase activity
GO:0005310	7	1	0.430841	220.749	dicarboxylic acid transmembrane transporter activity
GO:0009922	7	1	0.430841	220.749	fatty acid elongase activity
GO:0015098	7	1	0.430841	220.749	molybdate ion transmembrane transporter activity
GO:0015197	7	1	0.430841	220.749	peptide transporter activity
GO:0015334	7	1	0.430841	220.749	high affinity oligopeptide transporter activity
GO:0042132	7	1	0.430841	220.749	fructose 1,6-bisphosphate 1-phosphatase activity
GO:0046424	7	1	0.430841	220.749	ferulate 5-hydroxylase activity
GO:0047782	7	1	0.430841	220.749	coniferin beta-glucosidase activity
GO:0030744	21	2	1.29252	223.529	luteolin O-methyltransferase activity
GO:0030755	21	2	1.29252	223.529	quercetin 3-O-methyltransferase activity
GO:0033799	21	2	1.29252	223.529	myricetin 3'-O-methyltransferase activity
GO:0047763	21	2	1.29252	223.529	caffeate O-methyltransferase activity
GO:0051753	21	2	1.29252	223.529	mannan synthase activity
GO:0015116	47	4	2.89279	226.006	sulfate transmembrane transporter activity
GO:0004047	8	1	0.49239	245.407	aminomethyltransferase activity
GO:0004420	8	1	0.49239	245.407	hydroxymethylglutaryl-CoA reductase (NADPH) activity
GO:0004679	8	1	0.49239	245.407	AMP-activated protein kinase activity
GO:0004802	8	1	0.49239	245.407	transketolase activity
GO:0005344	8	1	0.49239	245.407	oxygen transporter activity
GO:0005459	8	1	0.49239	245.407	UDP-galactose transmembrane transporter activity
GO:0008020	8	1	0.49239	245.407	G-protein coupled photoreceptor activity
GO:0010283	8	1	0.49239	245.407	pinoresinol reductase activity
GO:0015930	8	1	0.49239	245.407	glutamate synthase activity
GO:0016151	8	1	0.49239	245.407	nickel cation binding
GO:0030414	8	1	0.49239	245.407	peptidase inhibitor activity
GO:0042282	8	1	0.49239	245.407	hydroxymethylglutaryl-CoA reductase activity
GO:0004842	619	41	38.0986	250.27	ubiquitin-protein ligase activity
GO:0004806	101	8	6.21642	250.634	triglyceride lipase activity
GO:0070696	23	2	1.41562	250.973	transmembrane receptor protein serine/threonine kinase binding
GO:0042802	318	22	19.5725	257.418	identical protein binding
GO:0000104	9	1	0.553938	268.636	succinate dehydrogenase activity
GO:0004088	9	1	0.553938	268.636	carbamoyl-phosphate synthase (glutamine-hydrolyzing) activity
GO:0005221	9	1	0.553938	268.636	intracellular cyclic nucleotide activated cation channel activity
GO:0005384	9	1	0.553938	268.636	manganese ion transmembrane transporter activity
GO:0009884	9	1	0.553938	268.636	cytokinin receptor activity
GO:0016813	9	1	0.553938	268.636	hydrolase activity, acting on carbon-nitrogen (but not peptide) bonds, in linear amidines
GO:0017076	9	1	0.553938	268.636	purine nucleotide binding
GO:0022821	9	1	0.553938	268.636	potassium ion antiporter activity
GO:0047724	9	1	0.553938	268.636	inosine nucleosidase activity
GO:0070402	9	1	0.553938	268.636	NADPH binding
GO:0004871	256	18	15.7565	270.969	signal transducer activity
GO:0004029	31	3	1.90801	273.825	aldehyde dehydrogenase (NAD) activity
GO:0004190	187	13	11.5096	281.615	aspartic-type endopeptidase activity
GO:0000149	10	1	0.615487	290.518	SNARE binding
GO:0004066	10	1	0.615487	290.518	asparagine synthase (glutamine-hydrolyzing) activity
GO:0004345	10	1	0.615487	290.518	glucose-6-phosphate dehydrogenase activity
GO:0004351	10	1	0.615487	290.518	glutamate decarboxylase activity
GO:0004392	10	1	0.615487	290.518	heme oxygenase (decyclizing) activity
GO:0005483	10	1	0.615487	290.518	soluble NSF attachment protein activity
GO:0008509	10	1	0.615487	290.518	anion transmembrane transporter activity
GO:0016638	10	1	0.615487	290.518	oxidoreductase activity, acting on the CH-NH2 group of donors
GO:0016872	10	1	0.615487	290.518	intramolecular lyase activity
GO:0017077	10	1	0.615487	290.518	oxidative phosphorylation uncoupler activity
GO:0045430	10	1	0.615487	290.518	chalcone isomerase activity
GO:0050373	10	1	0.615487	290.518	UDP-arabinose 4-epimerase activity
GO:0004091	297	20	18.28	294.336	carboxylesterase activity
GO:0004521	36	3	2.21575	299.739	endoribonuclease activity
GO:0008271	36	3	2.21575	299.739	secondary active sulfate transmembrane transporter activity
GO:0016207	37	3	2.2773	305.79	4-coumarate-CoA ligase activity
GO:0001872	11	1	0.677036	311.131	(1->3)-beta-D-glucan binding
GO:0003983	11	1	0.677036	311.131	UTP:glucose-1-phosphate uridylyltransferase activity
GO:0004416	11	1	0.677036	311.131	hydroxyacylglutathione hydrolase activity
GO:0016407	11	1	0.677036	311.131	acetyltransferase activity
GO:0080019	11	1	0.677036	311.131	fatty-acyl-CoA reductase (alcohol-forming) activity
GO:0016746	153	11	9.41695	313.407	transferase activity, transferring acyl groups
GO:0035251	94	7	5.78558	324.489	UDP-glucosyltransferase activity
GO:0030570	40	3	2.46195	325.083	pectate lyase activity
GO:0004312	12	1	0.738584	330.549	fatty acid synthase activity
GO:0004335	12	1	0.738584	330.549	galactokinase activity
GO:0004620	12	1	0.738584	330.549	phospholipase activity
GO:0005338	12	1	0.738584	330.549	nucleotide-sugar transmembrane transporter activity
GO:0008113	12	1	0.738584	330.549	peptide-methionine (S)-S-oxide reductase activity
GO:0008199	12	1	0.738584	330.549	ferric iron binding
GO:0016157	12	1	0.738584	330.549	sucrose synthase activity
GO:0046592	12	1	0.738584	330.549	polyamine oxidase activity
GO:0022857	177	12	10.8941	335.886	transmembrane transporter activity
GO:0004197	49	4	3.01589	343.101	cysteine-type endopeptidase activity
GO:0004565	51	4	3.13898	348.494	beta-galactosidase activity
GO:0016671	51	4	3.13898	348.494	oxidoreductase activity, acting on a sulfur group of donors, disulfide as acceptor
GO:0051087	51	4	3.13898	348.494	chaperone binding
GO:0000062	13	1	0.800133	348.842	fatty-acyl-CoA binding
GO:0004605	13	1	0.800133	348.842	phosphatidate cytidylyltransferase activity
GO:0004965	13	1	0.800133	348.842	G-protein coupled GABA receptor activity
GO:0005432	13	1	0.800133	348.842	calcium:sodium antiporter activity
GO:0030675	13	1	0.800133	348.842	Rac GTPase activator activity
GO:0052622	13	1	0.800133	348.842	ATP dimethylallyltransferase activity
GO:0052623	13	1	0.800133	348.842	ADP dimethylallyltransferase activity
GO:0090440	13	1	0.800133	348.842	abscisic acid transporter activity
GO:0008831	14	1	0.861682	366.074	dTDP-4-dehydrorhamnose reductase activity
GO:0008967	14	1	0.861682	366.074	phosphoglycolate phosphatase activity
GO:0016629	14	1	0.861682	366.074	12-oxophytodienoate reductase activity
GO:0045549	14	1	0.861682	366.074	9-cis-epoxycarotenoid dioxygenase activity
GO:0071917	14	1	0.861682	366.074	triose-phosphate transmembrane transporter activity
GO:0004845	15	1	0.923231	382.306	uracil phosphoribosyltransferase activity
GO:0008022	15	1	0.923231	382.306	protein C-terminus binding
GO:0008121	15	1	0.923231	382.306	ubiquinol-cytochrome-c reductase activity
GO:0008422	15	1	0.923231	382.306	beta-glucosidase activity
GO:0015137	15	1	0.923231	382.306	citrate transmembrane transporter activity
GO:0015245	15	1	0.923231	382.306	fatty acid transporter activity
GO:0003730	16	1	0.984779	397.598	mRNA 3'-UTR binding
GO:0004575	16	1	0.984779	397.598	sucrose alpha-glucosidase activity
GO:0005262	16	1	0.984779	397.598	calcium channel activity
GO:0008506	16	1	0.984779	397.598	sucrose:hydrogen symporter activity
GO:0008553	16	1	0.984779	397.598	hydrogen-exporting ATPase activity, phosphorylative mechanism
GO:0009824	16	1	0.984779	397.598	AMP dimethylallyltransferase activity
GO:0031177	16	1	0.984779	397.598	phosphopantetheine binding
GO:0080032	16	1	0.984779	397.598	methyl jasmonate esterase activity
GO:0015035	188	12	11.5712	414.253	protein disulfide oxidoreductase activity
GO:0016709	25	2	1.53872	422.683	oxidoreductase activity, acting on paired donors, with incorporation or reduction of molecular oxygen, NAD(P)H as one donor, and incorporation of one atom of oxygen
GO:0016884	25	2	1.53872	422.683	carbon-nitrogen ligase activity, with glutamine as amido-N-donor
GO:0004602	26	2	1.60027	427.218	glutathione peroxidase activity
GO:0004144	27	2	1.66181	431.978	diacylglycerol O-acyltransferase activity
GO:0004301	28	2	1.72336	436.921	epoxide hydrolase activity
GO:0004427	28	2	1.72336	436.921	inorganic diphosphatase activity
GO:0009815	28	2	1.72336	436.921	1-aminocyclopropane-1-carboxylate oxidase activity
GO:0009927	29	2	1.78491	442.011	histidine phosphotransfer kinase activity
GO:0042578	29	2	1.78491	442.011	phosphoric ester hydrolase activity
GO:0004012	32	2	1.96956	457.84	phospholipid-translocating ATPase activity
GO:0005198	159	10	9.78624	473.885	structural molecule activity
GO:0033612	43	3	2.64659	476.564	receptor serine/threonine kinase binding
GO:0004866	46	3	2.83124	483.66	endopeptidase inhibitor activity
GO:0043424	64	4	3.93912	508.728	protein histidine kinase binding

## Sheet: Supplementary Table 5
Table S5. GO enrichment of molecular functions, biological processes, and cellular components of constitutively expressed and upregulated genes in NRS.
GO.ID	Term	Annotated	Count	Expected	p-value	q-value	Aspect	Genes
GO:0006950	response to stress	3346	283	198.7	2.2e-10	1.168e-06	P	Glyma.01G010700, Glyma.01G013100, Glyma.01G029500, Glyma.01G036000, Glyma.01G096600, Glyma.01G117900, Glyma.01G161500, Glyma.01G163100, Glyma.01G170300, Glyma.01G183300, Glyma.01G204600, Glyma.01G219400, Glyma.01G222600, Glyma.01G231600, Glyma.01G238600, Glyma.01G240800, Glyma.02G043500, Glyma.02G063800, Glyma.02G089900, Glyma.02G135100, Glyma.02G148200, Glyma.02G155600, Glyma.02G197800, Glyma.02…
GO:0006952	defense response	1185	124	70.37	4.8e-10	1.274e-06	P	Glyma.01G010700, Glyma.01G013100, Glyma.01G029500, Glyma.01G036000, Glyma.01G096600, Glyma.01G117900, Glyma.01G183300, Glyma.01G222600, Glyma.01G240800, Glyma.02G063800, Glyma.02G197800, Glyma.02G228200, Glyma.02G269600, Glyma.02G270700, Glyma.02G292800, Glyma.03G045000, Glyma.03G097000, Glyma.03G201100, Glyma.03G222400, Glyma.03G247500, Glyma.03G261400, Glyma.04G054200, Glyma.04G203600, Glyma.04…
GO:0006979	response to oxidative stress	535	67	31.77	6.6e-09	1.168e-05	P	Glyma.01G096600, Glyma.01G161500, Glyma.01G163100, Glyma.01G170300, Glyma.01G219400, Glyma.01G238600, Glyma.02G135100, Glyma.03G038700, Glyma.03G098600, Glyma.04G017500, Glyma.04G044900, Glyma.04G167500, Glyma.04G221300, Glyma.05G022200, Glyma.05G236300, Glyma.06G114400, Glyma.06G144500, Glyma.06G214700, Glyma.07G200200, Glyma.07G209900, Glyma.08G236000, Glyma.09G022400, Glyma.09G022500, Glyma.09…
GO:0010200	response to chitin	99	22	5.88	6.3e-08	7.111e-05	P	Glyma.01G096600, Glyma.01G189100, Glyma.02G094500, Glyma.02G269600, Glyma.02G270700, Glyma.03G111700, Glyma.04G015200, Glyma.04G044900, Glyma.06G045400, Glyma.06G236400, Glyma.09G042400, Glyma.10G180800, Glyma.10G257900, Glyma.11G025700, Glyma.11G052100, Glyma.11G096600, Glyma.12G073000, Glyma.14G096800, Glyma.15G170500, Glyma.16G026400, Glyma.16G031900, Glyma.17G053600
GO:0009628	response to abiotic stimulus	1463	137	86.88	6.7e-08	7.111e-05	P	Glyma.01G096600, Glyma.01G204600, Glyma.01G231600, Glyma.01G232400, Glyma.01G238600, Glyma.02G148200, Glyma.02G244300, Glyma.02G258000, Glyma.02G292800, Glyma.03G004100, Glyma.03G120700, Glyma.03G138000, Glyma.03G219400, Glyma.03G253500, Glyma.04G003700, Glyma.04G015200, Glyma.04G044900, Glyma.04G062200, Glyma.04G071500, Glyma.04G142300, Glyma.04G221300, Glyma.04G228300, Glyma.05G020600, Glyma.05…
GO:0050896	response to stimulus	6276	458	372.7	2.1e-07	0.0001857	P	Glyma.01G010700, Glyma.01G013100, Glyma.01G029500, Glyma.01G032400, Glyma.01G036000, Glyma.01G096600, Glyma.01G117900, Glyma.01G161500, Glyma.01G163100, Glyma.01G170300, Glyma.01G183300, Glyma.01G189100, Glyma.01G204600, Glyma.01G219400, Glyma.01G222600, Glyma.01G231600, Glyma.01G232400, Glyma.01G238600, Glyma.01G240800, Glyma.02G023900, Glyma.02G024400, Glyma.02G043500, Glyma.02G062700, Glyma.02…
GO:0009404	toxin metabolic process	54	15	3.21	3.6e-07	0.0002653	P	Glyma.01G040200, Glyma.04G107500, Glyma.05G161400, Glyma.06G193500, Glyma.07G105700, Glyma.07G139700, Glyma.07G140000, Glyma.07G140700, Glyma.08G174600, Glyma.08G175200, Glyma.11G198500, Glyma.12G073000, Glyma.13G173300, Glyma.15G251600, Glyma.20G101100
GO:0009607	response to biotic stimulus	669	73	39.73	4e-07	0.0002653	P	Glyma.01G036000, Glyma.01G096600, Glyma.02G086100, Glyma.02G104600, Glyma.02G228200, Glyma.02G270700, Glyma.02G292800, Glyma.03G097000, Glyma.03G222400, Glyma.03G247500, Glyma.04G054200, Glyma.04G203600, Glyma.04G218900, Glyma.04G221300, Glyma.05G048000, Glyma.05G105800, Glyma.06G067400, Glyma.06G144500, Glyma.06G147100, Glyma.06G236400, Glyma.06G286800, Glyma.07G105700, Glyma.07G121900, Glyma.07…
GO:0043207	response to external biotic stimulus	594	66	35.27	7.6e-07	0.0004033	P	Glyma.01G036000, Glyma.01G096600, Glyma.02G086100, Glyma.02G104600, Glyma.02G228200, Glyma.02G270700, Glyma.02G292800, Glyma.03G097000, Glyma.03G222400, Glyma.03G247500, Glyma.04G054200, Glyma.04G203600, Glyma.04G218900, Glyma.04G221300, Glyma.05G048000, Glyma.05G105800, Glyma.06G067400, Glyma.06G144500, Glyma.06G147100, Glyma.06G236400, Glyma.07G105700, Glyma.07G121900, Glyma.07G208700, Glyma.08…
GO:0051707	response to other organism	594	66	35.27	7.6e-07	0.0004033	P	Glyma.01G036000, Glyma.01G096600, Glyma.02G086100, Glyma.02G104600, Glyma.02G228200, Glyma.02G270700, Glyma.02G292800, Glyma.03G097000, Glyma.03G222400, Glyma.03G247500, Glyma.04G054200, Glyma.04G203600, Glyma.04G218900, Glyma.04G221300, Glyma.05G048000, Glyma.05G105800, Glyma.06G067400, Glyma.06G144500, Glyma.06G147100, Glyma.06G236400, Glyma.07G105700, Glyma.07G121900, Glyma.07G208700, Glyma.08…
GO:0010243	response to organonitrogen compound	116	22	6.89	1.1e-06	0.0005307	P	Glyma.01G096600, Glyma.01G189100, Glyma.02G094500, Glyma.02G269600, Glyma.02G270700, Glyma.03G111700, Glyma.04G015200, Glyma.04G044900, Glyma.06G045400, Glyma.06G236400, Glyma.09G042400, Glyma.10G180800, Glyma.10G257900, Glyma.11G025700, Glyma.11G052100, Glyma.11G096600, Glyma.12G073000, Glyma.14G096800, Glyma.15G170500, Glyma.16G026400, Glyma.16G031900, Glyma.17G053600
GO:1901700	response to oxygen-containing compound	1104	105	65.56	1.2e-06	0.0005307	P	Glyma.01G096600, Glyma.01G161500, Glyma.01G189100, Glyma.01G238600, Glyma.02G062700, Glyma.02G086100, Glyma.02G094500, Glyma.02G228200, Glyma.02G261900, Glyma.02G269600, Glyma.02G270700, Glyma.02G292800, Glyma.03G111700, Glyma.03G120700, Glyma.03G138000, Glyma.03G219400, Glyma.04G015200, Glyma.04G017500, Glyma.04G022300, Glyma.04G044900, Glyma.04G054200, Glyma.04G142300, Glyma.04G199900, Glyma.04…
GO:0098542	defense response to other organism	449	53	26.66	1.5e-06	0.0006123	P	Glyma.01G036000, Glyma.01G096600, Glyma.02G228200, Glyma.02G270700, Glyma.02G292800, Glyma.03G097000, Glyma.03G222400, Glyma.03G247500, Glyma.04G054200, Glyma.04G203600, Glyma.04G221300, Glyma.05G048000, Glyma.05G105800, Glyma.06G067400, Glyma.06G144500, Glyma.06G147100, Glyma.06G236400, Glyma.07G208700, Glyma.08G008800, Glyma.08G081600, Glyma.08G088400, Glyma.08G180600, Glyma.08G180900, Glyma.08…
GO:0042742	defense response to bacterium	252	34	14.96	6.8e-06	0.002578	P	Glyma.01G036000, Glyma.02G270700, Glyma.02G292800, Glyma.03G097000, Glyma.03G247500, Glyma.04G221300, Glyma.05G048000, Glyma.06G067400, Glyma.06G144500, Glyma.06G147100, Glyma.06G236400, Glyma.08G088400, Glyma.08G180600, Glyma.08G304200, Glyma.08G360600, Glyma.09G131500, Glyma.10G253100, Glyma.11G228100, Glyma.12G050700, Glyma.12G082100, Glyma.12G187400, Glyma.12G199400, Glyma.13G089200, Glyma.13…
GO:0009407	toxin catabolic process	45	12	2.67	8.5e-06	0.002819	P	Glyma.01G040200, Glyma.04G107500, Glyma.05G161400, Glyma.06G193500, Glyma.07G139700, Glyma.07G140000, Glyma.07G140700, Glyma.08G174600, Glyma.08G175200, Glyma.11G198500, Glyma.15G251600, Glyma.20G101100
GO:0090487	secondary metabolite catabolic process	45	12	2.67	8.5e-06	0.002819	P	Glyma.01G040200, Glyma.04G107500, Glyma.05G161400, Glyma.06G193500, Glyma.07G139700, Glyma.07G140000, Glyma.07G140700, Glyma.08G174600, Glyma.08G175200, Glyma.11G198500, Glyma.15G251600, Glyma.20G101100
GO:0000302	response to reactive oxygen species	131	22	7.78	9.2e-06	0.002872	P	Glyma.01G238600, Glyma.04G017500, Glyma.04G221300, Glyma.05G022200, Glyma.06G144500, Glyma.07G200200, Glyma.10G117100, Glyma.10G193500, Glyma.11G232600, Glyma.12G228600, Glyma.13G089200, Glyma.13G112500, Glyma.13G271200, Glyma.14G096800, Glyma.14G214800, Glyma.15G146600, Glyma.16G113100, Glyma.17G047200, Glyma.18G009700, Glyma.18G188800, Glyma.19G240400, Glyma.20G207100
GO:0009617	response to bacterium	301	38	17.87	9.8e-06	0.002889	P	Glyma.01G036000, Glyma.02G270700, Glyma.02G292800, Glyma.03G097000, Glyma.03G247500, Glyma.04G221300, Glyma.05G048000, Glyma.06G067400, Glyma.06G144500, Glyma.06G147100, Glyma.06G236400, Glyma.08G088400, Glyma.08G180600, Glyma.08G304200, Glyma.08G360600, Glyma.09G131500, Glyma.10G253100, Glyma.11G228100, Glyma.12G050700, Glyma.12G073000, Glyma.12G082100, Glyma.12G187400, Glyma.12G199400, Glyma.13…
GO:0006541	glutamine metabolic process	62	14	3.68	1.3e-05	0.003631	P	Glyma.07G104500, Glyma.07G195300, Glyma.08G161000, Glyma.08G232600, Glyma.09G173200, Glyma.11G240200, Glyma.12G150500, Glyma.13G242100, Glyma.15G071300, Glyma.15G072400, Glyma.15G073100, Glyma.15G266600, Glyma.18G294300, Glyma.19G002400
GO:0009642	response to light intensity	115	20	6.83	1.4e-05	0.003715	P	Glyma.01G238600, Glyma.04G044900, Glyma.05G022200, Glyma.05G168400, Glyma.07G135300, Glyma.07G184800, Glyma.10G227700, Glyma.10G263000, Glyma.13G089200, Glyma.14G096800, Glyma.15G112500, Glyma.15G146600, Glyma.16G041200, Glyma.16G096600, Glyma.17G028000, Glyma.18G067300, Glyma.18G243200, Glyma.19G133800, Glyma.19G240400, Glyma.20G085900
GO:0009408	response to heat	156	24	9.26	1.7e-05	0.004296	P	Glyma.01G238600, Glyma.02G244300, Glyma.02G292800, Glyma.03G219400, Glyma.03G253500, Glyma.04G003700, Glyma.04G062200, Glyma.05G022200, Glyma.07G026300, Glyma.07G139700, Glyma.07G200200, Glyma.08G062300, Glyma.08G141100, Glyma.08G213400, Glyma.08G242100, Glyma.09G131500, Glyma.12G013100, Glyma.14G096800, Glyma.14G214800, Glyma.16G096600, Glyma.17G174900, Glyma.18G009700, Glyma.18G289100, Glyma.19…
GO:0010035	response to inorganic substance	642	65	38.12	2e-05	0.004825	P	Glyma.01G096600, Glyma.01G204600, Glyma.01G238600, Glyma.02G084300, Glyma.02G220500, Glyma.03G098600, Glyma.03G120700, Glyma.04G017500, Glyma.04G044900, Glyma.04G107500, Glyma.04G142300, Glyma.04G221300, Glyma.05G022200, Glyma.05G132200, Glyma.06G144500, Glyma.07G021000, Glyma.07G026300, Glyma.07G139700, Glyma.07G200200, Glyma.08G002700, Glyma.08G047500, Glyma.08G076100, Glyma.08G161000, Glyma.08…
GO:0098754	detoxification	28	9	1.66	2.2e-05	0.005076	P	Glyma.04G221300, Glyma.06G144500, Glyma.10G117100, Glyma.10G193500, Glyma.11G180900, Glyma.13G112500, Glyma.16G113100, Glyma.17G047200, Glyma.19G240400
GO:0051704	multi-organism process	976	90	57.96	2.3e-05	0.005086	P	Glyma.01G036000, Glyma.01G096600, Glyma.01G117900, Glyma.01G175300, Glyma.02G086100, Glyma.02G104600, Glyma.02G228200, Glyma.02G270700, Glyma.02G292800, Glyma.03G003000, Glyma.03G003300, Glyma.03G097000, Glyma.03G191300, Glyma.03G222400, Glyma.03G247500, Glyma.04G054200, Glyma.04G203600, Glyma.04G218900, Glyma.04G221300, Glyma.05G048000, Glyma.05G105800, Glyma.06G067400, Glyma.06G144500, Glyma.06…
GO:0006790	sulfur compound metabolic process	424	47	25.18	3e-05	0.006368	P	Glyma.01G036000, Glyma.01G040200, Glyma.01G170300, Glyma.02G074200, Glyma.02G283900, Glyma.04G107500, Glyma.04G167500, Glyma.05G132200, Glyma.05G161400, Glyma.06G193500, Glyma.07G032200, Glyma.07G105700, Glyma.07G139700, Glyma.07G140000, Glyma.07G140700, Glyma.08G174600, Glyma.08G175200, Glyma.08G210500, Glyma.09G004400, Glyma.09G235400, Glyma.10G144300, Glyma.10G159800, Glyma.11G094200, Glyma.11…
GO:0009605	response to external stimulus	850	80	50.48	3.2e-05	0.006486	P	Glyma.01G036000, Glyma.01G096600, Glyma.02G086100, Glyma.02G104600, Glyma.02G228200, Glyma.02G270700, Glyma.02G292800, Glyma.02G293500, Glyma.03G097000, Glyma.03G222400, Glyma.03G247500, Glyma.04G054200, Glyma.04G203600, Glyma.04G218900, Glyma.04G221300, Glyma.05G048000, Glyma.05G105800, Glyma.06G067400, Glyma.06G144500, Glyma.06G147100, Glyma.06G236400, Glyma.07G105700, Glyma.07G121900, Glyma.07…
GO:0034599	cellular response to oxidative stress	122	20	7.24	3.3e-05	0.006486	P	Glyma.01G096600, Glyma.01G170300, Glyma.04G167500, Glyma.04G221300, Glyma.06G144500, Glyma.10G117100, Glyma.10G193500, Glyma.12G136400, Glyma.12G151400, Glyma.12G223400, Glyma.12G228600, Glyma.13G089200, Glyma.13G112500, Glyma.13G271200, Glyma.13G277900, Glyma.14G070500, Glyma.16G113100, Glyma.17G047200, Glyma.18G243200, Glyma.19G240400
GO:0019673	GDP-mannose metabolic process	8	5	0.48	3.5e-05	0.006634	P	Glyma.01G167500, Glyma.11G075700, Glyma.18G229800, Glyma.18G296300, Glyma.19G049300
GO:1901698	response to nitrogen compound	207	28	12.29	4.1e-05	0.007503	P	Glyma.01G096600, Glyma.01G189100, Glyma.02G086100, Glyma.02G094500, Glyma.02G269600, Glyma.02G270700, Glyma.03G111700, Glyma.04G015200, Glyma.04G044900, Glyma.04G203600, Glyma.06G045400, Glyma.06G236400, Glyma.08G081600, Glyma.09G025400, Glyma.09G042400, Glyma.10G180800, Glyma.10G257900, Glyma.11G025700, Glyma.11G052100, Glyma.11G096600, Glyma.11G180900, Glyma.12G073000, Glyma.13G156500, Glyma.14…
GO:0019430	removal of superoxide radicals	24	8	1.43	4.7e-05	0.007558	P	Glyma.04G221300, Glyma.06G144500, Glyma.10G117100, Glyma.10G193500, Glyma.13G112500, Glyma.16G113100, Glyma.17G047200, Glyma.19G240400
GO:0071450	cellular response to oxygen radical	24	8	1.43	4.7e-05	0.007558	P	Glyma.04G221300, Glyma.06G144500, Glyma.10G117100, Glyma.10G193500, Glyma.13G112500, Glyma.16G113100, Glyma.17G047200, Glyma.19G240400
GO:0071451	cellular response to superoxide	24	8	1.43	4.7e-05	0.007558	P	Glyma.04G221300, Glyma.06G144500, Glyma.10G117100, Glyma.10G193500, Glyma.13G112500, Glyma.16G113100, Glyma.17G047200, Glyma.19G240400
GO:1990748	cellular detoxification	24	8	1.43	4.7e-05	0.007558	P	Glyma.04G221300, Glyma.06G144500, Glyma.10G117100, Glyma.10G193500, Glyma.13G112500, Glyma.16G113100, Glyma.17G047200, Glyma.19G240400
GO:0006970	response to osmotic stress	424	46	25.18	6.2e-05	0.009677	P	Glyma.01G204600, Glyma.02G148200, Glyma.03G120700, Glyma.03G138000, Glyma.04G044900, Glyma.04G221300, Glyma.05G132200, Glyma.05G212500, Glyma.06G144500, Glyma.07G010800, Glyma.07G021000, Glyma.07G032200, Glyma.07G105700, Glyma.07G117000, Glyma.07G139300, Glyma.07G238700, Glyma.08G210500, Glyma.09G022400, Glyma.09G167900, Glyma.10G048500, Glyma.10G180800, Glyma.10G227700, Glyma.10G257900, Glyma.11…
GO:0009651	response to salt stress	378	42	22.45	7.4e-05	0.01122	P	Glyma.01G204600, Glyma.02G148200, Glyma.03G120700, Glyma.03G138000, Glyma.04G044900, Glyma.04G221300, Glyma.05G132200, Glyma.06G144500, Glyma.07G010800, Glyma.07G021000, Glyma.07G032200, Glyma.07G105700, Glyma.07G117000, Glyma.07G139300, Glyma.07G238700, Glyma.08G210500, Glyma.09G022400, Glyma.09G167900, Glyma.10G048500, Glyma.10G180800, Glyma.10G227700, Glyma.10G257900, Glyma.11G024100, Glyma.11…
GO:0000303	response to superoxide	26	8	1.54	9.1e-05	0.01285	P	Glyma.04G221300, Glyma.06G144500, Glyma.10G117100, Glyma.10G193500, Glyma.13G112500, Glyma.16G113100, Glyma.17G047200, Glyma.19G240400
GO:0000305	response to oxygen radical	26	8	1.54	9.1e-05	0.01285	P	Glyma.04G221300, Glyma.06G144500, Glyma.10G117100, Glyma.10G193500, Glyma.13G112500, Glyma.16G113100, Glyma.17G047200, Glyma.19G240400
GO:0034614	cellular response to reactive oxygen species	48	11	2.85	9.2e-05	0.01285	P	Glyma.04G221300, Glyma.06G144500, Glyma.10G117100, Glyma.10G193500, Glyma.12G228600, Glyma.13G089200, Glyma.13G112500, Glyma.13G271200, Glyma.16G113100, Glyma.17G047200, Glyma.19G240400
GO:0042221	response to chemical	2380	184	141.34	0.00011	0.01459	P	Glyma.01G096600, Glyma.01G161500, Glyma.01G170300, Glyma.01G189100, Glyma.01G204600, Glyma.01G238600, Glyma.02G062700, Glyma.02G075300, Glyma.02G084300, Glyma.02G086100, Glyma.02G089900, Glyma.02G094500, Glyma.02G220500, Glyma.02G228200, Glyma.02G261900, Glyma.02G269600, Glyma.02G270700, Glyma.02G292800, Glyma.03G029600, Glyma.03G098600, Glyma.03G111700, Glyma.03G120700, Glyma.03G138000, Glyma.03…
GO:0009266	response to temperature stimulus	410	44	24.35	0.00011	0.01459	P	Glyma.01G231600, Glyma.01G238600, Glyma.02G244300, Glyma.02G258000, Glyma.02G292800, Glyma.03G219400, Glyma.03G253500, Glyma.04G003700, Glyma.04G015200, Glyma.04G044900, Glyma.04G062200, Glyma.04G071500, Glyma.05G022200, Glyma.05G048000, Glyma.05G068000, Glyma.05G132200, Glyma.06G114400, Glyma.07G026300, Glyma.07G139700, Glyma.07G200200, Glyma.08G062300, Glyma.08G141100, Glyma.08G213400, Glyma.08…
GO:0006801	superoxide metabolic process	27	8	1.6	0.00012	0.01553	P	Glyma.04G221300, Glyma.06G144500, Glyma.10G117100, Glyma.10G193500, Glyma.13G112500, Glyma.16G113100, Glyma.17G047200, Glyma.19G240400
GO:0072593	reactive oxygen species metabolic process	255	31	15.14	0.00013	0.01643	P	Glyma.01G163100, Glyma.02G135100, Glyma.03G038700, Glyma.04G017500, Glyma.04G221300, Glyma.05G212500, Glyma.06G144500, Glyma.07G209900, Glyma.09G022400, Glyma.09G022500, Glyma.09G109800, Glyma.10G117100, Glyma.10G193500, Glyma.13G089200, Glyma.13G106400, Glyma.13G112500, Glyma.13G167100, Glyma.14G104400, Glyma.15G050800, Glyma.15G128700, Glyma.15G129000, Glyma.16G113100, Glyma.16G164400, Glyma.17…
GO:0009644	response to high light intensity	61	12	3.62	0.00021	0.02592	P	Glyma.01G238600, Glyma.04G044900, Glyma.05G022200, Glyma.07G135300, Glyma.10G263000, Glyma.13G089200, Glyma.14G096800, Glyma.15G112500, Glyma.16G096600, Glyma.18G067300, Glyma.19G133800, Glyma.20G085900
GO:0010038	response to metal ion	345	37	20.49	0.00039	0.04704	P	Glyma.01G204600, Glyma.02G084300, Glyma.02G220500, Glyma.03G098600, Glyma.04G107500, Glyma.04G221300, Glyma.06G144500, Glyma.07G026300, Glyma.07G139700, Glyma.07G200200, Glyma.08G047500, Glyma.08G076100, Glyma.08G161000, Glyma.08G259500, Glyma.08G285900, Glyma.09G022400, Glyma.09G167900, Glyma.10G048500, Glyma.10G180800, Glyma.11G024100, Glyma.11G052100, Glyma.11G232600, Glyma.11G239300, Glyma.12…
GO:0009636	response to toxic substance	40	9	2.38	0.00046	0.05425	P	Glyma.04G221300, Glyma.06G144500, Glyma.10G117100, Glyma.10G193500, Glyma.11G180900, Glyma.13G112500, Glyma.16G113100, Glyma.17G047200, Glyma.19G240400
GO:0006749	glutathione metabolic process	96	15	5.7	0.00052	0.05999	P	Glyma.01G040200, Glyma.02G074200, Glyma.02G283900, Glyma.04G107500, Glyma.05G161400, Glyma.06G193500, Glyma.07G139700, Glyma.07G140000, Glyma.07G140700, Glyma.08G174600, Glyma.08G175200, Glyma.11G198500, Glyma.13G135500, Glyma.15G251600, Glyma.20G101100
GO:0030001	metal ion transport	549	52	32.6	0.00063	0.07114	P	Glyma.01G031800, Glyma.01G193600, Glyma.02G033600, Glyma.02G084300, Glyma.02G220500, Glyma.02G222700, Glyma.03G183300, Glyma.04G003700, Glyma.04G005200, Glyma.05G181500, Glyma.06G077600, Glyma.06G106700, Glyma.06G143800, Glyma.06G168300, Glyma.06G313600, Glyma.07G004300, Glyma.07G010800, Glyma.07G065800, Glyma.07G184800, Glyma.07G265900, Glyma.08G017900, Glyma.08G047500, Glyma.08G076100, Glyma.08…
GO:0009416	response to light stimulus	564	53	33.49	0.00068	0.07473	P	Glyma.01G232400, Glyma.01G238600, Glyma.03G004100, Glyma.03G219400, Glyma.04G044900, Glyma.04G228300, Glyma.05G020600, Glyma.05G022200, Glyma.05G132200, Glyma.05G166800, Glyma.05G168400, Glyma.07G135300, Glyma.07G184800, Glyma.08G008800, Glyma.10G048500, Glyma.10G051100, Glyma.10G081700, Glyma.10G088000, Glyma.10G227700, Glyma.10G263000, Glyma.11G074900, Glyma.11G110900, Glyma.12G051700, Glyma.12…
GO:0009611	response to wounding	152	20	9.03	0.00069	0.07473	P	Glyma.01G096600, Glyma.01G161500, Glyma.02G089900, Glyma.02G228200, Glyma.04G044900, Glyma.05G166800, Glyma.06G044600, Glyma.07G105700, Glyma.09G145700, Glyma.10G227700, Glyma.10G263000, Glyma.11G038600, Glyma.12G073000, Glyma.12G087200, Glyma.14G223200, Glyma.15G146600, Glyma.16G020200, Glyma.17G047700, Glyma.18G028900, Glyma.20G205800
GO:0019748	secondary metabolic process	504	48	29.93	0.00089	0.09446	P	Glyma.01G036000, Glyma.01G040200, Glyma.01G127400, Glyma.01G179600, Glyma.02G169800, Glyma.03G021200, Glyma.03G044300, Glyma.03G128900, Glyma.04G107500, Glyma.05G161400, Glyma.06G176200, Glyma.06G193500, Glyma.07G032200, Glyma.07G105700, Glyma.07G139700, Glyma.07G140000, Glyma.07G140700, Glyma.08G174600, Glyma.08G175200, Glyma.08G210500, Glyma.08G220200, Glyma.08G257800, Glyma.10G102100, Glyma.11…
GO:0055065	metal ion homeostasis	262	29	15.56	0.00096	0.0999	P	Glyma.01G194200, Glyma.02G220500, Glyma.02G222700, Glyma.03G050100, Glyma.03G183300, Glyma.04G003700, Glyma.05G181500, Glyma.06G168300, Glyma.08G017900, Glyma.08G047500, Glyma.08G076100, Glyma.09G130500, Glyma.09G130900, Glyma.11G047700, Glyma.11G091400, Glyma.11G232600, Glyma.12G050700, Glyma.12G079500, Glyma.12G228000, Glyma.13G089200, Glyma.13G272100, Glyma.14G123600, Glyma.16G020200, Glyma.16…
GO:0080134	regulation of response to stress	226	26	13.42	0.00098	0.1	P	Glyma.01G029500, Glyma.01G096600, Glyma.02G270700, Glyma.03G097000, Glyma.03G222400, Glyma.05G068400, Glyma.06G139300, Glyma.06G236400, Glyma.06G311800, Glyma.08G360600, Glyma.09G010600, Glyma.11G038600, Glyma.12G050700, Glyma.12G073000, Glyma.13G089200, Glyma.13G112500, Glyma.13G113100, Glyma.14G049600, Glyma.15G256500, Glyma.16G096600, Glyma.17G047200, Glyma.17G047700, Glyma.17G150900, Glyma.18…
GO:0006812	cation transport	935	79	55.52	0.00103	0.1022	P	Glyma.01G019000, Glyma.01G031800, Glyma.01G193600, Glyma.02G033600, Glyma.02G084300, Glyma.02G220500, Glyma.02G222700, Glyma.03G105300, Glyma.03G183300, Glyma.04G003700, Glyma.04G005200, Glyma.04G066000, Glyma.04G088200, Glyma.04G102700, Glyma.04G162500, Glyma.05G048000, Glyma.05G181500, Glyma.05G228400, Glyma.06G007400, Glyma.06G067400, Glyma.06G077600, Glyma.06G106700, Glyma.06G143800, Glyma.06…
GO:0015979	photosynthesis	288	31	17.1	0.00104	0.1022	P	Glyma.02G141700, Glyma.03G159100, Glyma.03G219400, Glyma.04G001500, Glyma.04G044900, Glyma.04G215800, Glyma.04G241000, Glyma.05G026200, Glyma.05G048000, Glyma.05G166800, Glyma.05G168400, Glyma.06G055500, Glyma.07G049000, Glyma.08G173700, Glyma.08G304200, Glyma.10G032200, Glyma.10G042000, Glyma.11G082400, Glyma.11G232600, Glyma.12G199400, Glyma.13G129400, Glyma.13G129500, Glyma.13G302900, Glyma.14…
GO:0002252	immune effector process	45	9	2.67	0.00114	0.1099	P	Glyma.04G203600, Glyma.05G105800, Glyma.05G212500, Glyma.06G236400, Glyma.08G081600, Glyma.09G025400, Glyma.10G079400, Glyma.13G156500, Glyma.20G151400
GO:0009064	glutamine family amino acid metabolic process	125	17	7.42	0.00117	0.1099	P	Glyma.06G074900, Glyma.07G104500, Glyma.07G195300, Glyma.08G091500, Glyma.08G161000, Glyma.08G232600, Glyma.09G173200, Glyma.11G240200, Glyma.12G150500, Glyma.13G242100, Glyma.15G071300, Glyma.15G072400, Glyma.15G073100, Glyma.15G266600, Glyma.16G218500, Glyma.18G294300, Glyma.19G002400
GO:0002376	immune system process	229	26	13.6	0.00118	0.1099	P	Glyma.02G269600, Glyma.02G270700, Glyma.03G222400, Glyma.04G203600, Glyma.04G250300, Glyma.05G105800, Glyma.05G212500, Glyma.06G236400, Glyma.08G008800, Glyma.08G081600, Glyma.08G180600, Glyma.08G180900, Glyma.08G360600, Glyma.09G025400, Glyma.09G131500, Glyma.10G079400, Glyma.11G228100, Glyma.12G050700, Glyma.12G082100, Glyma.12G145400, Glyma.13G089200, Glyma.13G113100, Glyma.13G156500, Glyma.19…
GO:0042743	hydrogen peroxide metabolic process	187	22	11.1	0.00173	0.1583	P	Glyma.01G163100, Glyma.02G135100, Glyma.03G038700, Glyma.04G017500, Glyma.05G212500, Glyma.07G209900, Glyma.09G022400, Glyma.09G022500, Glyma.09G109800, Glyma.13G089200, Glyma.13G106400, Glyma.13G167100, Glyma.14G104400, Glyma.15G050800, Glyma.15G128700, Glyma.15G129000, Glyma.16G164400, Glyma.17G198700, Glyma.18G055300, Glyma.18G055500, Glyma.19G013400, Glyma.20G214200
GO:0050801	ion homeostasis	391	38	23.22	0.00204	0.1835	P	Glyma.01G194200, Glyma.02G220500, Glyma.02G222700, Glyma.03G050100, Glyma.03G183300, Glyma.04G003700, Glyma.04G069500, Glyma.04G250600, Glyma.05G181500, Glyma.06G111900, Glyma.06G168300, Glyma.07G010800, Glyma.08G017900, Glyma.08G047500, Glyma.08G076100, Glyma.09G130500, Glyma.09G130900, Glyma.11G047700, Glyma.11G075300, Glyma.11G091400, Glyma.11G232600, Glyma.12G050700, Glyma.12G079500, Glyma.12…
GO:0006811	ion transport	1501	116	89.14	0.00211	0.1853	P	Glyma.01G019000, Glyma.01G031800, Glyma.01G193600, Glyma.02G033600, Glyma.02G084300, Glyma.02G220500, Glyma.02G222700, Glyma.02G260100, Glyma.03G105300, Glyma.03G183300, Glyma.04G003700, Glyma.04G005200, Glyma.04G015200, Glyma.04G066000, Glyma.04G069500, Glyma.04G088200, Glyma.04G102700, Glyma.04G129200, Glyma.04G144900, Glyma.04G162500, Glyma.04G246400, Glyma.04G250600, Glyma.05G048000, Glyma.05…
GO:0009314	response to radiation	594	53	35.27	0.00213	0.1853	P	Glyma.01G232400, Glyma.01G238600, Glyma.03G004100, Glyma.03G219400, Glyma.04G044900, Glyma.04G228300, Glyma.05G020600, Glyma.05G022200, Glyma.05G132200, Glyma.05G166800, Glyma.05G168400, Glyma.07G135300, Glyma.07G184800, Glyma.08G008800, Glyma.10G048500, Glyma.10G051100, Glyma.10G081700, Glyma.10G088000, Glyma.10G227700, Glyma.10G263000, Glyma.11G074900, Glyma.11G110900, Glyma.12G051700, Glyma.12…
GO:0051252	regulation of RNA metabolic process	3087	219	183.32	0.00266	0.2258	P	Glyma.01G049400, Glyma.01G086700, Glyma.01G096600, Glyma.01G128100, Glyma.01G144900, Glyma.01G175300, Glyma.01G185800, Glyma.01G189100, Glyma.01G194200, Glyma.01G217400, Glyma.01G231000, Glyma.02G016100, Glyma.02G062700, Glyma.02G080200, Glyma.02G094500, Glyma.02G099500, Glyma.02G108600, Glyma.02G171300, Glyma.02G176800, Glyma.02G235600, Glyma.02G236800, Glyma.02G258000, Glyma.02G278400, Glyma.03…
GO:0048878	chemical homeostasis	573	51	34.03	0.00268	0.2258	P	Glyma.01G194200, Glyma.02G220500, Glyma.02G222700, Glyma.03G050100, Glyma.03G183300, Glyma.04G003700, Glyma.04G069500, Glyma.04G250600, Glyma.05G181500, Glyma.05G212500, Glyma.06G111900, Glyma.06G168300, Glyma.06G307000, Glyma.07G010800, Glyma.08G017900, Glyma.08G047500, Glyma.08G076100, Glyma.08G203000, Glyma.08G220200, Glyma.09G130500, Glyma.09G130900, Glyma.09G218600, Glyma.11G047700, Glyma.11…
GO:0051607	defense response to virus	33	7	1.96	0.00281	0.2269	P	Glyma.04G203600, Glyma.05G105800, Glyma.08G081600, Glyma.09G025400, Glyma.10G079400, Glyma.13G156500, Glyma.20G151400
GO:0042542	response to hydrogen peroxide	51	9	3.03	0.00284	0.2269	P	Glyma.01G238600, Glyma.04G017500, Glyma.05G022200, Glyma.07G200200, Glyma.12G228600, Glyma.13G271200, Glyma.14G096800, Glyma.15G146600, Glyma.18G009700
GO:0031347	regulation of defense response	171	20	10.15	0.00293	0.2269	P	Glyma.01G029500, Glyma.01G096600, Glyma.02G270700, Glyma.03G222400, Glyma.05G068400, Glyma.06G139300, Glyma.06G236400, Glyma.06G311800, Glyma.08G360600, Glyma.09G010600, Glyma.11G038600, Glyma.12G050700, Glyma.13G089200, Glyma.13G113100, Glyma.14G049600, Glyma.15G256500, Glyma.17G047700, Glyma.17G150900, Glyma.19G215100, Glyma.19G226800
GO:0006355	regulation of transcription, DNA-templated	3000	213	178.15	0.00294	0.2269	P	Glyma.01G049400, Glyma.01G086700, Glyma.01G096600, Glyma.01G128100, Glyma.01G144900, Glyma.01G175300, Glyma.01G185800, Glyma.01G189100, Glyma.01G194200, Glyma.01G217400, Glyma.01G231000, Glyma.02G016100, Glyma.02G062700, Glyma.02G080200, Glyma.02G094500, Glyma.02G099500, Glyma.02G108600, Glyma.02G171300, Glyma.02G176800, Glyma.02G235600, Glyma.02G236800, Glyma.02G258000, Glyma.02G278400, Glyma.03…
GO:1903506	regulation of nucleic acid-templated transcription	3047	216	180.95	0.00295	0.2269	P	Glyma.01G049400, Glyma.01G086700, Glyma.01G096600, Glyma.01G128100, Glyma.01G144900, Glyma.01G175300, Glyma.01G185800, Glyma.01G189100, Glyma.01G194200, Glyma.01G217400, Glyma.01G231000, Glyma.02G016100, Glyma.02G062700, Glyma.02G080200, Glyma.02G094500, Glyma.02G099500, Glyma.02G108600, Glyma.02G171300, Glyma.02G176800, Glyma.02G235600, Glyma.02G236800, Glyma.02G258000, Glyma.02G278400, Glyma.03…
GO:2001141	regulation of RNA biosynthetic process	3047	216	180.95	0.00295	0.2269	P	Glyma.01G049400, Glyma.01G086700, Glyma.01G096600, Glyma.01G128100, Glyma.01G144900, Glyma.01G175300, Glyma.01G185800, Glyma.01G189100, Glyma.01G194200, Glyma.01G217400, Glyma.01G231000, Glyma.02G016100, Glyma.02G062700, Glyma.02G080200, Glyma.02G094500, Glyma.02G099500, Glyma.02G108600, Glyma.02G171300, Glyma.02G176800, Glyma.02G235600, Glyma.02G236800, Glyma.02G258000, Glyma.02G278400, Glyma.03…
GO:0042744	hydrogen peroxide catabolic process	172	20	10.21	0.00313	0.2373	P	Glyma.01G163100, Glyma.02G135100, Glyma.03G038700, Glyma.04G017500, Glyma.07G209900, Glyma.09G022400, Glyma.09G022500, Glyma.09G109800, Glyma.13G106400, Glyma.13G167100, Glyma.14G104400, Glyma.15G050800, Glyma.15G128700, Glyma.15G129000, Glyma.16G164400, Glyma.17G198700, Glyma.18G055300, Glyma.18G055500, Glyma.19G013400, Glyma.20G214200
GO:0046351	disaccharide biosynthetic process	52	9	3.09	0.00326	0.2437	P	Glyma.05G068000, Glyma.06G184200, Glyma.06G318400, Glyma.11G239300, Glyma.13G088300, Glyma.13G092500, Glyma.14G171700, Glyma.17G067800, Glyma.18G018100
GO:1990267	response to transition metal nanoparticle	104	14	6.18	0.00337	0.2459	P	Glyma.02G084300, Glyma.02G220500, Glyma.04G221300, Glyma.06G144500, Glyma.07G200200, Glyma.08G047500, Glyma.08G076100, Glyma.09G022400, Glyma.11G232600, Glyma.15G128700, Glyma.15G146600, Glyma.18G286100, Glyma.18G296300, Glyma.19G240400
GO:0010028	xanthophyll cycle	2	2	0.12	0.00352	0.2459	P	Glyma.03G253500, Glyma.07G069600
GO:0015798	myo-inositol transport	2	2	0.12	0.00352	0.2459	P	Glyma.08G361200, Glyma.15G194600
GO:1901701	cellular response to oxygen-containing compound	458	42	27.2	0.0036	0.2459	P	Glyma.01G096600, Glyma.02G228200, Glyma.02G261900, Glyma.02G269600, Glyma.03G138000, Glyma.04G054200, Glyma.04G221300, Glyma.05G132200, Glyma.06G144500, Glyma.06G147100, Glyma.06G236400, Glyma.08G180600, Glyma.10G084000, Glyma.10G117100, Glyma.10G193500, Glyma.10G227700, Glyma.11G038600, Glyma.11G233300, Glyma.12G119200, Glyma.12G228600, Glyma.13G089200, Glyma.13G112500, Glyma.13G271200, Glyma.14…
GO:0009298	GDP-mannose biosynthetic process	6	3	0.36	0.00365	0.2459	P	Glyma.18G229800, Glyma.18G296300, Glyma.19G049300
GO:0010117	photoprotection	6	3	0.36	0.00365	0.2459	P	Glyma.04G044900, Glyma.13G089200, Glyma.20G085900
GO:1902884	positive regulation of response to oxidative stress	6	3	0.36	0.00365	0.2459	P	Glyma.13G112500, Glyma.16G096600, Glyma.17G047200
GO:0044712	single-organism catabolic process	925	75	54.93	0.00392	0.2459	P	Glyma.01G040200, Glyma.01G163100, Glyma.02G135100, Glyma.03G038700, Glyma.03G097000, Glyma.03G154200, Glyma.03G189700, Glyma.03G193800, Glyma.03G212100, Glyma.04G017500, Glyma.04G107500, Glyma.05G161400, Glyma.05G222300, Glyma.06G105300, Glyma.06G193500, Glyma.07G019100, Glyma.07G139700, Glyma.07G140000, Glyma.07G140700, Glyma.07G142700, Glyma.07G165000, Glyma.07G209900, Glyma.07G266200, Glyma.08…
GO:0005992	trehalose biosynthetic process	44	8	2.61	0.00396	0.2459	P	Glyma.06G184200, Glyma.06G318400, Glyma.11G239300, Glyma.13G088300, Glyma.13G092500, Glyma.14G171700, Glyma.17G067800, Glyma.18G018100
GO:0016143	S-glycoside metabolic process	44	8	2.61	0.00396	0.2459	P	Glyma.01G036000, Glyma.07G032200, Glyma.08G210500, Glyma.11G129700, Glyma.12G054300, Glyma.12G130200, Glyma.13G255900, Glyma.17G070700
GO:0019757	glycosinolate metabolic process	44	8	2.61	0.00396	0.2459	P	Glyma.01G036000, Glyma.07G032200, Glyma.08G210500, Glyma.11G129700, Glyma.12G054300, Glyma.12G130200, Glyma.13G255900, Glyma.17G070700
GO:0019760	glucosinolate metabolic process	44	8	2.61	0.00396	0.2459	P	Glyma.01G036000, Glyma.07G032200, Glyma.08G210500, Glyma.11G129700, Glyma.12G054300, Glyma.12G130200, Glyma.13G255900, Glyma.17G070700
GO:0080167	response to karrikin	95	13	5.64	0.00402	0.2459	P	Glyma.05G099300, Glyma.10G132300, Glyma.12G003900, Glyma.12G051700, Glyma.12G199400, Glyma.12G217500, Glyma.13G243400, Glyma.13G302900, Glyma.15G049600, Glyma.15G198600, Glyma.17G223900, Glyma.19G083900, Glyma.19G256400
GO:0009616	virus induced gene silencing	12	4	0.71	0.00417	0.2459	P	Glyma.04G203600, Glyma.08G081600, Glyma.09G025400, Glyma.13G156500
GO:0015976	carbon utilization	12	4	0.71	0.00417	0.2459	P	Glyma.02G035000, Glyma.02G213700, Glyma.13G257200, Glyma.15G057700
GO:0036294	cellular response to decreased oxygen levels	12	4	0.71	0.00417	0.2459	P	Glyma.03G219400, Glyma.06G065600, Glyma.13G113100, Glyma.14G096800
GO:0052018	modulation by symbiont of RNA levels in host	12	4	0.71	0.00417	0.2459	P	Glyma.04G203600, Glyma.08G081600, Glyma.09G025400, Glyma.13G156500
GO:0052249	modulation of RNA levels in other organism involved in symbiotic interaction	12	4	0.71	0.00417	0.2459	P	Glyma.04G203600, Glyma.08G081600, Glyma.09G025400, Glyma.13G156500
GO:0071453	cellular response to oxygen levels	12	4	0.71	0.00417	0.2459	P	Glyma.03G219400, Glyma.06G065600, Glyma.13G113100, Glyma.14G096800
GO:0006520	cellular amino acid metabolic process	657	56	39.02	0.00433	0.2525	P	Glyma.01G131100, Glyma.01G204600, Glyma.02G072200, Glyma.02G293500, Glyma.03G005700, Glyma.04G049200, Glyma.04G080700, Glyma.04G196100, Glyma.04G219200, Glyma.06G050100, Glyma.06G074900, Glyma.06G107800, Glyma.06G169700, Glyma.06G235500, Glyma.07G032200, Glyma.07G104500, Glyma.07G195300, Glyma.08G091500, Glyma.08G161000, Glyma.08G180600, Glyma.08G210500, Glyma.08G232600, Glyma.08G274400, Glyma.09…
GO:0016108	tetraterpenoid metabolic process	36	7	2.14	0.00469	0.2676	P	Glyma.02G168000, Glyma.02G240200, Glyma.03G128900, Glyma.03G253500, Glyma.07G069600, Glyma.16G179100, Glyma.17G174500
GO:0016116	carotenoid metabolic process	36	7	2.14	0.00469	0.2676	P	Glyma.02G168000, Glyma.02G240200, Glyma.03G128900, Glyma.03G253500, Glyma.07G069600, Glyma.16G179100, Glyma.17G174500
GO:0009640	photomorphogenesis	65	10	3.86	0.00478	0.2699	P	Glyma.03G004100, Glyma.04G228300, Glyma.10G088000, Glyma.11G074900, Glyma.11G110900, Glyma.12G051700, Glyma.13G089200, Glyma.13G344700, Glyma.14G049700, Glyma.17G084300
GO:0055080	cation homeostasis	358	34	21.26	0.00485	0.2709	P	Glyma.01G194200, Glyma.02G220500, Glyma.02G222700, Glyma.03G050100, Glyma.03G183300, Glyma.04G003700, Glyma.04G069500, Glyma.05G181500, Glyma.06G168300, Glyma.08G017900, Glyma.08G047500, Glyma.08G076100, Glyma.09G130500, Glyma.09G130900, Glyma.11G047700, Glyma.11G075300, Glyma.11G091400, Glyma.11G232600, Glyma.12G050700, Glyma.12G079500, Glyma.12G228000, Glyma.13G089200, Glyma.13G131200, Glyma.13…
GO:0070887	cellular response to chemical stimulus	906	73	53.8	0.00509	0.2791	P	Glyma.01G096600, Glyma.01G170300, Glyma.02G086100, Glyma.02G220500, Glyma.02G228200, Glyma.02G261900, Glyma.02G269600, Glyma.03G138000, Glyma.03G219400, Glyma.04G054200, Glyma.04G167500, Glyma.04G203600, Glyma.04G221300, Glyma.05G132200, Glyma.06G065600, Glyma.06G144500, Glyma.06G147100, Glyma.06G236400, Glyma.07G105700, Glyma.08G047500, Glyma.08G076100, Glyma.08G081600, Glyma.08G180600, Glyma.09…
GO:0015672	monovalent inorganic cation transport	495	44	29.4	0.00515	0.2791	P	Glyma.01G031800, Glyma.02G033600, Glyma.03G105300, Glyma.04G066000, Glyma.04G102700, Glyma.04G162500, Glyma.05G048000, Glyma.05G228400, Glyma.06G007400, Glyma.06G067400, Glyma.06G077600, Glyma.06G143800, Glyma.06G313600, Glyma.06G317200, Glyma.07G010800, Glyma.07G117000, Glyma.07G184800, Glyma.07G265900, Glyma.08G059700, Glyma.08G091900, Glyma.10G132300, Glyma.11G066500, Glyma.11G066600, Glyma.11…
GO:0007623	circadian rhythm	98	13	5.82	0.00525	0.2791	P	Glyma.04G228300, Glyma.07G135300, Glyma.07G236000, Glyma.09G167900, Glyma.10G048500, Glyma.13G089200, Glyma.13G144100, Glyma.13G191900, Glyma.13G369800, Glyma.14G049700, Glyma.14G210600, Glyma.16G017400, Glyma.16G096600
GO:0048511	rhythmic process	98	13	5.82	0.00525	0.2791	P	Glyma.04G228300, Glyma.07G135300, Glyma.07G236000, Glyma.09G167900, Glyma.10G048500, Glyma.13G089200, Glyma.13G144100, Glyma.13G191900, Glyma.13G369800, Glyma.14G049700, Glyma.14G210600, Glyma.16G017400, Glyma.16G096600
GO:0005991	trehalose metabolic process	46	8	2.73	0.00526	0.2791	P	Glyma.06G184200, Glyma.06G318400, Glyma.11G239300, Glyma.13G088300, Glyma.13G092500, Glyma.14G171700, Glyma.17G067800, Glyma.18G018100
GO:0009615	response to virus	56	9	3.33	0.00543	0.2853	P	Glyma.02G086100, Glyma.04G203600, Glyma.05G105800, Glyma.08G081600, Glyma.09G025400, Glyma.10G079400, Glyma.13G156500, Glyma.18G289100, Glyma.20G151400
GO:0009751	response to salicylic acid	110	14	6.53	0.0056	0.2914	P	Glyma.02G062700, Glyma.02G086100, Glyma.06G050000, Glyma.07G135400, Glyma.08G180600, Glyma.10G048500, Glyma.11G052100, Glyma.11G228100, Glyma.12G119200, Glyma.15G146600, Glyma.16G017400, Glyma.18G301200, Glyma.19G164600, Glyma.20G200500
GO:0016122	xanthophyll metabolic process	13	4	0.77	0.00575	0.2963	P	Glyma.03G253500, Glyma.07G069600, Glyma.16G179100, Glyma.17G174500
GO:0034219	carbohydrate transmembrane transport	146	17	8.67	0.00606	0.305	P	Glyma.04G102700, Glyma.04G198500, Glyma.05G202700, Glyma.05G228400, Glyma.06G166900, Glyma.06G317200, Glyma.08G059700, Glyma.08G312400, Glyma.08G360400, Glyma.08G360500, Glyma.11G066500, Glyma.11G066600, Glyma.12G037000, Glyma.14G074100, Glyma.18G301100, Glyma.18G301200, Glyma.19G005900
GO:0010019	chloroplast-nucleus signaling pathway	7	3	0.42	0.00611	0.305	P	Glyma.06G114400, Glyma.08G162100, Glyma.11G127800
GO:1902882	regulation of response to oxidative stress	7	3	0.42	0.00611	0.305	P	Glyma.13G112500, Glyma.16G096600, Glyma.17G047200
GO:1901605	alpha-amino acid metabolic process	445	40	26.43	0.00615	0.305	P	Glyma.03G005700, Glyma.04G049200, Glyma.04G196100, Glyma.06G050100, Glyma.06G074900, Glyma.06G107800, Glyma.06G169700, Glyma.07G032200, Glyma.07G104500, Glyma.07G195300, Glyma.08G091500, Glyma.08G161000, Glyma.08G180600, Glyma.08G210500, Glyma.08G232600, Glyma.08G274400, Glyma.09G173200, Glyma.09G235400, Glyma.10G159800, Glyma.10G166000, Glyma.11G000800, Glyma.11G240200, Glyma.12G072500, Glyma.12…
GO:0042440	pigment metabolic process	183	20	10.87	0.00629	0.3088	P	Glyma.02G168000, Glyma.02G240200, Glyma.03G128900, Glyma.04G045000, Glyma.04G121700, Glyma.04G228000, Glyma.04G249400, Glyma.05G026200, Glyma.07G193400, Glyma.08G007900, Glyma.12G050700, Glyma.12G082100, Glyma.13G089200, Glyma.14G049700, Glyma.14G133600, Glyma.16G179100, Glyma.17G174500, Glyma.18G203400, Glyma.18G225100, Glyma.19G139300
GO:0045089	positive regulation of innate immune response	38	7	2.26	0.0064	0.3088	P	Glyma.02G270700, Glyma.06G236400, Glyma.08G360600, Glyma.12G050700, Glyma.13G089200, Glyma.13G113100, Glyma.19G215100
GO:1901658	glycosyl compound catabolic process	38	7	2.26	0.0064	0.3088	P	Glyma.03G193800, Glyma.05G222300, Glyma.08G029000, Glyma.11G129700, Glyma.12G054300, Glyma.12G130200, Glyma.15G106200
GO:0006955	immune response	209	22	12.41	0.00669	0.3175	P	Glyma.02G269600, Glyma.02G270700, Glyma.03G222400, Glyma.04G203600, Glyma.04G250300, Glyma.06G236400, Glyma.08G008800, Glyma.08G081600, Glyma.08G180600, Glyma.08G180900, Glyma.08G360600, Glyma.09G025400, Glyma.09G131500, Glyma.11G228100, Glyma.12G050700, Glyma.12G082100, Glyma.12G145400, Glyma.13G089200, Glyma.13G113100, Glyma.13G156500, Glyma.19G215100, Glyma.19G226800
GO:0044003	modification by symbiont of host morphology or physiology	21	5	1.25	0.00671	0.3175	P	Glyma.04G203600, Glyma.08G081600, Glyma.09G025400, Glyma.13G156500, Glyma.19G215100
GO:0098771	inorganic ion homeostasis	366	34	21.73	0.00676	0.3175	P	Glyma.01G194200, Glyma.02G220500, Glyma.02G222700, Glyma.03G050100, Glyma.03G183300, Glyma.04G003700, Glyma.04G069500, Glyma.05G181500, Glyma.06G168300, Glyma.08G017900, Glyma.08G047500, Glyma.08G076100, Glyma.09G130500, Glyma.09G130900, Glyma.11G047700, Glyma.11G075300, Glyma.11G091400, Glyma.11G232600, Glyma.12G050700, Glyma.12G079500, Glyma.12G228000, Glyma.13G089200, Glyma.13G131200, Glyma.13…
GO:0006875	cellular metal ion homeostasis	222	23	13.18	0.00682	0.3175	P	Glyma.02G220500, Glyma.02G222700, Glyma.03G050100, Glyma.03G183300, Glyma.04G003700, Glyma.05G181500, Glyma.06G168300, Glyma.08G017900, Glyma.08G047500, Glyma.08G076100, Glyma.09G130500, Glyma.09G130900, Glyma.11G091400, Glyma.11G232600, Glyma.12G079500, Glyma.13G089200, Glyma.14G123600, Glyma.16G032400, Glyma.16G096600, Glyma.16G177900, Glyma.16G178400, Glyma.18G286100, Glyma.20G126300
GO:0019219	regulation of nucleobase-containing compound metabolic process	3159	219	187.6	0.00749	0.3421	P	Glyma.01G049400, Glyma.01G086700, Glyma.01G096600, Glyma.01G128100, Glyma.01G144900, Glyma.01G175300, Glyma.01G185800, Glyma.01G189100, Glyma.01G194200, Glyma.01G217400, Glyma.01G231000, Glyma.02G016100, Glyma.02G062700, Glyma.02G080200, Glyma.02G094500, Glyma.02G099500, Glyma.02G108600, Glyma.02G171300, Glyma.02G176800, Glyma.02G235600, Glyma.02G236800, Glyma.02G258000, Glyma.02G278400, Glyma.03…
GO:0046686	response to cadmium ion	224	23	13.3	0.00758	0.3421	P	Glyma.01G204600, Glyma.03G098600, Glyma.04G107500, Glyma.07G026300, Glyma.07G200200, Glyma.08G161000, Glyma.08G259500, Glyma.08G285900, Glyma.09G167900, Glyma.10G048500, Glyma.10G180800, Glyma.11G024100, Glyma.11G052100, Glyma.11G239300, Glyma.12G013100, Glyma.12G026900, Glyma.15G251600, Glyma.16G017400, Glyma.16G041200, Glyma.18G009700, Glyma.18G289100, Glyma.18G296300, Glyma.20G243500
GO:0055114	oxidation-reduction process	3050	212	181.12	0.00761	0.3421	P	Glyma.01G031500, Glyma.01G056100, Glyma.01G116300, Glyma.01G145000, Glyma.01G163100, Glyma.01G170300, Glyma.01G179600, Glyma.01G199800, Glyma.01G204600, Glyma.01G219400, Glyma.02G042100, Glyma.02G049400, Glyma.02G072200, Glyma.02G074200, Glyma.02G076500, Glyma.02G124900, Glyma.02G135100, Glyma.02G136300, Glyma.02G240000, Glyma.02G268000, Glyma.03G014400, Glyma.03G019500, Glyma.03G021200, Glyma.03…
GO:0006949	syncytium formation	14	4	0.83	0.00767	0.3421	P	Glyma.06G294500, Glyma.08G199300, Glyma.13G298100, Glyma.14G068000
GO:0098586	cellular response to virus	14	4	0.83	0.00767	0.3421	P	Glyma.04G203600, Glyma.08G081600, Glyma.09G025400, Glyma.13G156500
GO:0019438	aromatic compound biosynthetic process	4082	277	242.41	0.00785	0.3472	P	Glyma.01G049400, Glyma.01G086700, Glyma.01G096600, Glyma.01G127400, Glyma.01G128100, Glyma.01G144900, Glyma.01G167500, Glyma.01G175300, Glyma.01G185800, Glyma.01G189100, Glyma.01G194200, Glyma.01G217400, Glyma.01G231000, Glyma.02G016100, Glyma.02G062700, Glyma.02G080200, Glyma.02G086100, Glyma.02G094500, Glyma.02G099500, Glyma.02G108600, Glyma.02G169800, Glyma.02G171300, Glyma.02G176800, Glyma.02…
GO:0050789	regulation of biological process	6666	437	395.86	0.00807	0.3539	P	Glyma.01G029500, Glyma.01G032400, Glyma.01G049400, Glyma.01G086700, Glyma.01G096600, Glyma.01G127400, Glyma.01G128100, Glyma.01G144900, Glyma.01G170300, Glyma.01G175300, Glyma.01G185800, Glyma.01G189100, Glyma.01G194200, Glyma.01G217400, Glyma.01G231000, Glyma.02G016100, Glyma.02G023900, Glyma.02G024400, Glyma.02G062700, Glyma.02G074200, Glyma.02G080200, Glyma.02G086100, Glyma.02G094500, Glyma.02…
GO:0055085	transmembrane transport	2089	150	124.05	0.00825	0.3589	P	Glyma.01G016500, Glyma.01G031800, Glyma.01G033900, Glyma.01G035000, Glyma.01G178500, Glyma.01G193600, Glyma.02G031000, Glyma.02G032600, Glyma.02G033600, Glyma.02G075300, Glyma.02G084300, Glyma.02G089900, Glyma.02G184800, Glyma.02G220500, Glyma.02G260100, Glyma.02G298500, Glyma.02G301800, Glyma.03G105300, Glyma.04G005200, Glyma.04G066000, Glyma.04G069500, Glyma.04G102700, Glyma.04G162500, Glyma.04…
GO:0002684	positive regulation of immune system process	40	7	2.38	0.00853	0.3651	P	Glyma.02G270700, Glyma.06G236400, Glyma.08G360600, Glyma.12G050700, Glyma.13G089200, Glyma.13G113100, Glyma.19G215100
GO:0050778	positive regulation of immune response	40	7	2.38	0.00853	0.3651	P	Glyma.02G270700, Glyma.06G236400, Glyma.08G360600, Glyma.12G050700, Glyma.13G089200, Glyma.13G113100, Glyma.19G215100
GO:0045087	innate immune response	201	21	11.94	0.00861	0.3655	P	Glyma.02G269600, Glyma.02G270700, Glyma.03G222400, Glyma.04G203600, Glyma.06G236400, Glyma.08G008800, Glyma.08G081600, Glyma.08G180600, Glyma.08G180900, Glyma.08G360600, Glyma.09G025400, Glyma.09G131500, Glyma.11G228100, Glyma.12G050700, Glyma.12G082100, Glyma.12G145400, Glyma.13G089200, Glyma.13G113100, Glyma.13G156500, Glyma.19G215100, Glyma.19G226800
GO:0001101	response to acid chemical	813	65	48.28	0.00928	0.3859	P	Glyma.01G096600, Glyma.01G161500, Glyma.02G062700, Glyma.02G086100, Glyma.02G228200, Glyma.02G261900, Glyma.02G292800, Glyma.03G120700, Glyma.03G138000, Glyma.04G044900, Glyma.04G054200, Glyma.04G142300, Glyma.04G199900, Glyma.04G223500, Glyma.05G132200, Glyma.06G050000, Glyma.06G147100, Glyma.06G236400, Glyma.07G021000, Glyma.07G026300, Glyma.07G049000, Glyma.07G135400, Glyma.07G139700, Glyma.08…
GO:0055076	transition metal ion homeostasis	228	23	13.54	0.0093	0.3859	P	Glyma.01G194200, Glyma.02G220500, Glyma.02G222700, Glyma.03G050100, Glyma.03G183300, Glyma.04G003700, Glyma.05G181500, Glyma.06G168300, Glyma.08G017900, Glyma.08G047500, Glyma.08G076100, Glyma.09G130500, Glyma.09G130900, Glyma.11G047700, Glyma.11G091400, Glyma.11G232600, Glyma.12G079500, Glyma.14G123600, Glyma.16G032400, Glyma.16G177900, Glyma.16G178400, Glyma.18G286100, Glyma.20G126300
GO:0044210	'de novo' CTP biosynthetic process	8	3	0.48	0.00934	0.3859	P	Glyma.08G161000, Glyma.08G232600, Glyma.15G266600
GO:0009753	response to jasmonic acid	165	18	9.8	0.00938	0.3859	P	Glyma.01G096600, Glyma.01G161500, Glyma.02G292800, Glyma.04G054200, Glyma.06G147100, Glyma.06G236400, Glyma.10G048500, Glyma.10G180800, Glyma.11G038600, Glyma.11G052100, Glyma.12G119200, Glyma.14G200200, Glyma.15G146600, Glyma.16G007000, Glyma.16G017400, Glyma.17G047700, Glyma.19G164600, Glyma.20G200500
GO:0046916	cellular transition metal ion homeostasis	203	21	12.06	0.00959	0.3915	P	Glyma.02G220500, Glyma.02G222700, Glyma.03G050100, Glyma.03G183300, Glyma.04G003700, Glyma.05G181500, Glyma.06G168300, Glyma.08G017900, Glyma.08G047500, Glyma.08G076100, Glyma.09G130500, Glyma.09G130900, Glyma.11G091400, Glyma.11G232600, Glyma.12G079500, Glyma.14G123600, Glyma.16G032400, Glyma.16G177900, Glyma.16G178400, Glyma.18G286100, Glyma.20G126300
GO:0071944	cell periphery	3638	282	195.26	3.5e-11	3.129e-08	C	Glyma.01G006800, Glyma.01G031800, Glyma.01G033900, Glyma.01G035000, Glyma.01G117900, Glyma.01G140600, Glyma.01G163100, Glyma.01G170300, Glyma.01G193600, Glyma.01G238900, Glyma.01G240800, Glyma.02G024400, Glyma.02G032600, Glyma.02G033600, Glyma.02G069700, Glyma.02G134500, Glyma.02G147200, Glyma.02G148200, Glyma.02G197800, Glyma.02G221200, Glyma.02G269600, Glyma.02G270700, Glyma.02G295100, Glyma.02…
GO:0005886	plasma membrane	2824	218	151.57	1.4e-08	6.258e-06	C	Glyma.01G031800, Glyma.01G033900, Glyma.01G035000, Glyma.01G117900, Glyma.01G170300, Glyma.01G193600, Glyma.01G238900, Glyma.01G240800, Glyma.02G024400, Glyma.02G032600, Glyma.02G033600, Glyma.02G069700, Glyma.02G134500, Glyma.02G147200, Glyma.02G148200, Glyma.02G197800, Glyma.02G221200, Glyma.02G269600, Glyma.02G270700, Glyma.02G301800, Glyma.03G003000, Glyma.03G003300, Glyma.03G004100, Glyma.03…
GO:0046658	anchored component of plasma membrane	231	34	12.4	9.2e-08	2.742e-05	C	Glyma.01G238900, Glyma.02G197800, Glyma.03G201100, Glyma.03G261400, Glyma.04G013000, Glyma.04G152100, Glyma.04G250300, Glyma.05G169900, Glyma.06G061200, Glyma.06G220700, Glyma.06G239900, Glyma.06G284700, Glyma.07G049300, Glyma.07G103700, Glyma.07G103900, Glyma.07G220000, Glyma.07G225800, Glyma.08G329900, Glyma.09G267700, Glyma.10G079400, Glyma.10G079700, Glyma.11G004700, Glyma.12G105900, Glyma.12…
GO:0031226	intrinsic component of plasma membrane	628	66	33.71	1.5e-07	3.353e-05	C	Glyma.01G193600, Glyma.01G238900, Glyma.02G197800, Glyma.02G301800, Glyma.03G201100, Glyma.03G261400, Glyma.04G013000, Glyma.04G069500, Glyma.04G102700, Glyma.04G152100, Glyma.04G250300, Glyma.05G169900, Glyma.05G212500, Glyma.05G228400, Glyma.06G061200, Glyma.06G077600, Glyma.06G106100, Glyma.06G220700, Glyma.06G239900, Glyma.06G284700, Glyma.06G307000, Glyma.06G317200, Glyma.07G004300, Glyma.07…
GO:0031225	anchored component of membrane	253	35	13.58	2.8e-07	5.006e-05	C	Glyma.01G238900, Glyma.02G197800, Glyma.03G201100, Glyma.03G261400, Glyma.04G013000, Glyma.04G152100, Glyma.04G250300, Glyma.05G169900, Glyma.06G061200, Glyma.06G220700, Glyma.06G239900, Glyma.06G284700, Glyma.07G049300, Glyma.07G103700, Glyma.07G103900, Glyma.07G220000, Glyma.07G225800, Glyma.08G329900, Glyma.09G267700, Glyma.10G079400, Glyma.10G079700, Glyma.11G004700, Glyma.12G105900, Glyma.12…
GO:0044459	plasma membrane part	725	70	38.91	1.5e-06	0.0002235	C	Glyma.01G193600, Glyma.01G238900, Glyma.02G197800, Glyma.02G301800, Glyma.03G201100, Glyma.03G261400, Glyma.04G013000, Glyma.04G069500, Glyma.04G102700, Glyma.04G152100, Glyma.04G250300, Glyma.05G169900, Glyma.05G212500, Glyma.05G228400, Glyma.06G061200, Glyma.06G077600, Glyma.06G106100, Glyma.06G153700, Glyma.06G220700, Glyma.06G239900, Glyma.06G284700, Glyma.06G307000, Glyma.06G317200, Glyma.07…
GO:0005576	extracellular region	883	77	47.39	2e-05	0.002554	C	Glyma.01G163100, Glyma.01G170300, Glyma.02G009300, Glyma.02G135100, Glyma.03G024500, Glyma.03G030500, Glyma.03G038700, Glyma.03G184500, Glyma.04G019500, Glyma.04G022300, Glyma.04G212500, Glyma.05G065700, Glyma.06G061200, Glyma.06G105300, Glyma.06G283100, Glyma.06G294500, Glyma.07G038700, Glyma.07G174800, Glyma.07G205400, Glyma.07G209900, Glyma.08G087900, Glyma.08G180900, Glyma.08G285400, Glyma.08…
GO:0009506	plasmodesma	741	65	39.77	7.2e-05	0.006908	C	Glyma.01G035000, Glyma.01G117900, Glyma.01G240800, Glyma.02G004100, Glyma.02G148200, Glyma.02G197800, Glyma.03G138000, Glyma.03G166500, Glyma.03G201100, Glyma.03G261400, Glyma.04G003700, Glyma.04G019500, Glyma.05G029600, Glyma.05G082700, Glyma.05G105800, Glyma.05G151400, Glyma.06G061200, Glyma.06G065600, Glyma.06G105300, Glyma.06G262300, Glyma.06G294500, Glyma.07G049300, Glyma.07G103700, Glyma.07…
GO:0055044	symplast	741	65	39.77	7.2e-05	0.006908	C	Glyma.01G035000, Glyma.01G117900, Glyma.01G240800, Glyma.02G004100, Glyma.02G148200, Glyma.02G197800, Glyma.03G138000, Glyma.03G166500, Glyma.03G201100, Glyma.03G261400, Glyma.04G003700, Glyma.04G019500, Glyma.05G029600, Glyma.05G082700, Glyma.05G105800, Glyma.05G151400, Glyma.06G061200, Glyma.06G065600, Glyma.06G105300, Glyma.06G262300, Glyma.06G294500, Glyma.07G049300, Glyma.07G103700, Glyma.07…
GO:0005911	cell-cell junction	743	65	39.88	7.8e-05	0.006908	C	Glyma.01G035000, Glyma.01G117900, Glyma.01G240800, Glyma.02G004100, Glyma.02G148200, Glyma.02G197800, Glyma.03G138000, Glyma.03G166500, Glyma.03G201100, Glyma.03G261400, Glyma.04G003700, Glyma.04G019500, Glyma.05G029600, Glyma.05G082700, Glyma.05G105800, Glyma.05G151400, Glyma.06G061200, Glyma.06G065600, Glyma.06G105300, Glyma.06G262300, Glyma.06G294500, Glyma.07G049300, Glyma.07G103700, Glyma.07…
GO:0030054	cell junction	745	65	39.99	8.5e-05	0.006908	C	Glyma.01G035000, Glyma.01G117900, Glyma.01G240800, Glyma.02G004100, Glyma.02G148200, Glyma.02G197800, Glyma.03G138000, Glyma.03G166500, Glyma.03G201100, Glyma.03G261400, Glyma.04G003700, Glyma.04G019500, Glyma.05G029600, Glyma.05G082700, Glyma.05G105800, Glyma.05G151400, Glyma.06G061200, Glyma.06G065600, Glyma.06G105300, Glyma.06G262300, Glyma.06G294500, Glyma.07G049300, Glyma.07G103700, Glyma.07…
GO:0009505	plant-type cell wall	245	28	13.15	0.00014	0.01043	C	Glyma.01G163100, Glyma.02G148200, Glyma.03G166500, Glyma.04G019500, Glyma.05G082700, Glyma.06G105300, Glyma.06G114200, Glyma.06G144100, Glyma.08G180900, Glyma.08G203000, Glyma.08G257800, Glyma.09G022400, Glyma.09G070000, Glyma.09G160400, Glyma.09G273400, Glyma.10G141700, Glyma.11G097300, Glyma.12G003900, Glyma.12G022800, Glyma.13G167100, Glyma.14G068000, Glyma.14G104400, Glyma.15G050800, Glyma.15…
GO:0034357	photosynthetic membrane	426	41	22.86	0.00023	0.01582	C	Glyma.02G035000, Glyma.02G141700, Glyma.03G159100, Glyma.04G215800, Glyma.04G241000, Glyma.04G249400, Glyma.05G048000, Glyma.05G166800, Glyma.06G055500, Glyma.06G067400, Glyma.06G114400, Glyma.06G214700, Glyma.07G019400, Glyma.07G049000, Glyma.07G135300, Glyma.07G184800, Glyma.08G173700, Glyma.08G185800, Glyma.08G304200, Glyma.10G032200, Glyma.10G042000, Glyma.10G255200, Glyma.10G263000, Glyma.11…
GO:0044436	thylakoid part	453	42	24.31	0.00043	0.02746	C	Glyma.02G035000, Glyma.02G141700, Glyma.03G159100, Glyma.03G253500, Glyma.04G215800, Glyma.04G241000, Glyma.04G249400, Glyma.05G048000, Glyma.05G166800, Glyma.06G055500, Glyma.06G067400, Glyma.06G114400, Glyma.06G214700, Glyma.07G019400, Glyma.07G049000, Glyma.07G135300, Glyma.07G184800, Glyma.08G173700, Glyma.08G185800, Glyma.08G304200, Glyma.10G032200, Glyma.10G042000, Glyma.10G255200, Glyma.10…
GO:0009579	thylakoid	556	49	29.84	0.00048	0.02861	C	Glyma.01G081900, Glyma.02G035000, Glyma.02G141700, Glyma.03G159100, Glyma.03G253500, Glyma.04G001500, Glyma.04G215800, Glyma.04G241000, Glyma.04G249400, Glyma.05G048000, Glyma.05G166800, Glyma.06G055500, Glyma.06G067400, Glyma.06G074900, Glyma.06G114400, Glyma.06G214700, Glyma.07G019400, Glyma.07G049000, Glyma.07G135300, Glyma.07G184800, Glyma.08G173700, Glyma.08G185800, Glyma.08G304200, Glyma.10…
GO:0009534	chloroplast thylakoid	409	38	21.95	0.00075	0.03944	C	Glyma.01G081900, Glyma.02G035000, Glyma.03G253500, Glyma.04G001500, Glyma.04G215800, Glyma.05G048000, Glyma.05G166800, Glyma.06G067400, Glyma.06G074900, Glyma.06G114400, Glyma.06G214700, Glyma.07G019400, Glyma.07G049000, Glyma.07G135300, Glyma.07G184800, Glyma.08G173700, Glyma.08G185800, Glyma.08G304200, Glyma.10G026600, Glyma.10G042000, Glyma.10G255200, Glyma.10G263000, Glyma.11G099300, Glyma.11…
GO:0031976	plastid thylakoid	409	38	21.95	0.00075	0.03944	C	Glyma.01G081900, Glyma.02G035000, Glyma.03G253500, Glyma.04G001500, Glyma.04G215800, Glyma.05G048000, Glyma.05G166800, Glyma.06G067400, Glyma.06G074900, Glyma.06G114400, Glyma.06G214700, Glyma.07G019400, Glyma.07G049000, Glyma.07G135300, Glyma.07G184800, Glyma.08G173700, Glyma.08G185800, Glyma.08G304200, Glyma.10G026600, Glyma.10G042000, Glyma.10G255200, Glyma.10G263000, Glyma.11G099300, Glyma.11…
GO:0005618	cell wall	784	63	42.08	0.00095	0.04611	C	Glyma.01G006800, Glyma.01G163100, Glyma.02G148200, Glyma.03G166500, Glyma.03G184500, Glyma.04G019500, Glyma.04G022300, Glyma.05G082700, Glyma.05G152200, Glyma.05G190300, Glyma.06G022500, Glyma.06G045100, Glyma.06G105300, Glyma.06G114200, Glyma.06G128500, Glyma.06G136800, Glyma.06G144100, Glyma.07G038700, Glyma.07G044400, Glyma.07G174800, Glyma.08G180900, Glyma.08G203000, Glyma.08G257800, Glyma.08…
GO:0030312	external encapsulating structure	785	63	42.13	0.00098	0.04611	C	Glyma.01G006800, Glyma.01G163100, Glyma.02G148200, Glyma.03G166500, Glyma.03G184500, Glyma.04G019500, Glyma.04G022300, Glyma.05G082700, Glyma.05G152200, Glyma.05G190300, Glyma.06G022500, Glyma.06G045100, Glyma.06G105300, Glyma.06G114200, Glyma.06G128500, Glyma.06G136800, Glyma.06G144100, Glyma.07G038700, Glyma.07G044400, Glyma.07G174800, Glyma.08G180900, Glyma.08G203000, Glyma.08G257800, Glyma.08…
GO:0009507	chloroplast	1909	132	102.46	0.00151	0.0675	C	Glyma.01G019000, Glyma.01G080600, Glyma.01G081900, Glyma.01G086900, Glyma.01G161500, Glyma.01G205900, Glyma.02G004100, Glyma.02G035000, Glyma.02G084300, Glyma.02G098700, Glyma.02G141700, Glyma.02G147200, Glyma.02G168000, Glyma.02G240200, Glyma.02G293500, Glyma.03G028100, Glyma.03G159100, Glyma.03G219400, Glyma.03G237900, Glyma.03G253500, Glyma.04G001500, Glyma.04G011900, Glyma.04G028400, Glyma.04…
GO:0042651	thylakoid membrane	377	34	20.23	0.00227	0.09664	C	Glyma.02G035000, Glyma.04G215800, Glyma.04G241000, Glyma.04G249400, Glyma.05G048000, Glyma.05G166800, Glyma.06G067400, Glyma.06G114400, Glyma.06G214700, Glyma.07G019400, Glyma.07G049000, Glyma.07G135300, Glyma.07G184800, Glyma.08G173700, Glyma.08G185800, Glyma.08G304200, Glyma.10G042000, Glyma.10G255200, Glyma.10G263000, Glyma.11G099300, Glyma.12G026900, Glyma.12G199400, Glyma.13G129400, Glyma.13…
GO:0009521	photosystem	152	17	8.16	0.00335	0.1361	C	Glyma.02G141700, Glyma.03G159100, Glyma.04G215800, Glyma.04G241000, Glyma.06G055500, Glyma.07G049000, Glyma.08G173700, Glyma.08G304200, Glyma.10G032200, Glyma.10G042000, Glyma.13G129400, Glyma.13G129500, Glyma.14G209100, Glyma.15G174200, Glyma.15G194300, Glyma.15G253700, Glyma.18G114900
GO:0009535	chloroplast thylakoid membrane	330	30	17.71	0.00354	0.1376	C	Glyma.02G035000, Glyma.04G215800, Glyma.05G048000, Glyma.05G166800, Glyma.06G067400, Glyma.06G114400, Glyma.06G214700, Glyma.07G019400, Glyma.07G049000, Glyma.07G135300, Glyma.07G184800, Glyma.08G173700, Glyma.08G185800, Glyma.08G304200, Glyma.10G042000, Glyma.10G255200, Glyma.10G263000, Glyma.11G099300, Glyma.12G026900, Glyma.12G199400, Glyma.13G129400, Glyma.13G277900, Glyma.13G302900, Glyma.14…
GO:0055035	plastid thylakoid membrane	332	30	17.82	0.00386	0.1438	C	Glyma.02G035000, Glyma.04G215800, Glyma.05G048000, Glyma.05G166800, Glyma.06G067400, Glyma.06G114400, Glyma.06G214700, Glyma.07G019400, Glyma.07G049000, Glyma.07G135300, Glyma.07G184800, Glyma.08G173700, Glyma.08G185800, Glyma.08G304200, Glyma.10G042000, Glyma.10G255200, Glyma.10G263000, Glyma.11G099300, Glyma.12G026900, Glyma.12G199400, Glyma.13G129400, Glyma.13G277900, Glyma.13G302900, Glyma.14…
GO:0009536	plastid	2014	135	108.1	0.00409	0.1463	C	Glyma.01G019000, Glyma.01G080600, Glyma.01G081900, Glyma.01G086900, Glyma.01G161500, Glyma.01G205900, Glyma.02G004100, Glyma.02G035000, Glyma.02G084300, Glyma.02G098700, Glyma.02G141700, Glyma.02G147200, Glyma.02G168000, Glyma.02G228200, Glyma.02G240200, Glyma.02G293500, Glyma.03G028100, Glyma.03G159100, Glyma.03G219400, Glyma.03G237900, Glyma.03G253500, Glyma.04G001500, Glyma.04G011900, Glyma.04…
GO:0030014	CCR4-NOT complex	23	5	1.23	0.00662	0.2276	C	Glyma.04G062300, Glyma.11G180500, Glyma.12G093100, Glyma.12G187400, Glyma.13G314100
GO:0030093	chloroplast photosystem I	3	2	0.16	0.00833	0.2724	C	Glyma.04G215800, Glyma.07G049000
GO:0044434	chloroplast part	1123	79	60.27	0.00853	0.2724	C	Glyma.01G081900, Glyma.02G035000, Glyma.02G084300, Glyma.02G168000, Glyma.02G240200, Glyma.02G293500, Glyma.03G219400, Glyma.03G253500, Glyma.04G001500, Glyma.04G062200, Glyma.04G207200, Glyma.04G215800, Glyma.04G249400, Glyma.05G022200, Glyma.05G048000, Glyma.05G068000, Glyma.05G166800, Glyma.05G195900, Glyma.06G015100, Glyma.06G067400, Glyma.06G074900, Glyma.06G114400, Glyma.06G214700, Glyma.07…
GO:0003700	transcription factor activity, sequence-specific DNA binding	1471	128	80.91	1.8e-07	0.0002458	F	Glyma.01G128100, Glyma.01G185800, Glyma.01G189100, Glyma.01G194200, Glyma.01G217400, Glyma.01G231000, Glyma.02G016100, Glyma.02G080200, Glyma.02G094500, Glyma.02G099500, Glyma.02G171300, Glyma.02G176800, Glyma.02G236800, Glyma.02G278400, Glyma.03G042700, Glyma.03G111700, Glyma.03G114300, Glyma.03G219900, Glyma.03G220800, Glyma.03G247100, Glyma.03G256700, Glyma.04G044900, Glyma.04G054200, Glyma.04…
GO:0001071	nucleic acid binding transcription factor activity	1472	128	80.96	1.9e-07	0.0002458	F	Glyma.01G128100, Glyma.01G185800, Glyma.01G189100, Glyma.01G194200, Glyma.01G217400, Glyma.01G231000, Glyma.02G016100, Glyma.02G080200, Glyma.02G094500, Glyma.02G099500, Glyma.02G171300, Glyma.02G176800, Glyma.02G236800, Glyma.02G278400, Glyma.03G042700, Glyma.03G111700, Glyma.03G114300, Glyma.03G219900, Glyma.03G220800, Glyma.03G247100, Glyma.03G256700, Glyma.04G044900, Glyma.04G054200, Glyma.04…
GO:0016209	antioxidant activity	301	35	16.56	2.6e-05	0.02242	F	Glyma.01G163100, Glyma.01G219400, Glyma.02G074200, Glyma.02G135100, Glyma.03G038700, Glyma.04G017500, Glyma.04G221300, Glyma.05G212500, Glyma.06G114400, Glyma.06G144500, Glyma.07G209900, Glyma.08G018900, Glyma.09G022400, Glyma.09G022500, Glyma.09G109800, Glyma.10G117100, Glyma.10G193500, Glyma.11G024100, Glyma.13G106400, Glyma.13G167100, Glyma.14G104400, Glyma.15G050800, Glyma.15G128700, Glyma.15…
GO:0008061	chitin binding	48	11	2.64	4.6e-05	0.02975	F	Glyma.02G269600, Glyma.02G270700, Glyma.03G024500, Glyma.03G030500, Glyma.10G227700, Glyma.13G330800, Glyma.15G206800, Glyma.16G026200, Glyma.19G245500, Glyma.20G164600, Glyma.20G164700
GO:0016491	oxidoreductase activity	2847	203	156.59	6.9e-05	0.0357	F	Glyma.01G031500, Glyma.01G056100, Glyma.01G116300, Glyma.01G145000, Glyma.01G163100, Glyma.01G170300, Glyma.01G179600, Glyma.01G199800, Glyma.01G204600, Glyma.01G219400, Glyma.02G042100, Glyma.02G049400, Glyma.02G072200, Glyma.02G074200, Glyma.02G076500, Glyma.02G124900, Glyma.02G135100, Glyma.02G136300, Glyma.02G240000, Glyma.02G268000, Glyma.03G014400, Glyma.03G019500, Glyma.03G021200, Glyma.03…
GO:0004364	glutathione transferase activity	80	14	4.4	0.00011	0.04065	F	Glyma.01G040200, Glyma.02G283900, Glyma.04G107500, Glyma.05G161400, Glyma.06G193500, Glyma.07G139700, Glyma.07G140000, Glyma.07G140700, Glyma.08G174600, Glyma.08G175200, Glyma.11G198500, Glyma.13G135500, Glyma.15G251600, Glyma.20G101100
GO:0016765	transferase activity, transferring alkyl or aryl (other than methyl) groups	224	27	12.32	0.00011	0.04065	F	Glyma.01G040200, Glyma.02G168000, Glyma.02G240200, Glyma.02G283900, Glyma.04G107500, Glyma.05G036300, Glyma.05G161400, Glyma.06G193500, Glyma.07G139700, Glyma.07G140000, Glyma.07G140700, Glyma.08G174600, Glyma.08G175200, Glyma.08G364900, Glyma.09G235400, Glyma.10G144300, Glyma.11G112000, Glyma.11G198500, Glyma.13G135500, Glyma.14G193100, Glyma.15G103800, Glyma.15G251600, Glyma.16G141700, Glyma.17…
GO:0022857	transmembrane transporter activity	1829	137	100.6	0.00014	0.04527	F	Glyma.01G016500, Glyma.01G031800, Glyma.01G033900, Glyma.01G178500, Glyma.01G193600, Glyma.02G032600, Glyma.02G033600, Glyma.02G075300, Glyma.02G089900, Glyma.02G184800, Glyma.02G220500, Glyma.02G260100, Glyma.02G298500, Glyma.02G301800, Glyma.03G105300, Glyma.04G005200, Glyma.04G066000, Glyma.04G069500, Glyma.04G088200, Glyma.04G102700, Glyma.04G162500, Glyma.04G198500, Glyma.04G246400, Glyma.04…
GO:0016639	oxidoreductase activity, acting on the CH-NH2 group of donors, NAD or NADP as acceptor	11	5	0.61	0.00017	0.04887	F	Glyma.01G204600, Glyma.02G072200, Glyma.16G041200, Glyma.16G153400, Glyma.19G111000
GO:0043565	sequence-specific DNA binding	1056	86	58.08	0.00019	0.04915	F	Glyma.01G096600, Glyma.01G128100, Glyma.01G185800, Glyma.01G189100, Glyma.01G194200, Glyma.01G217400, Glyma.02G094500, Glyma.02G171300, Glyma.02G176800, Glyma.02G278400, Glyma.03G042700, Glyma.03G114300, Glyma.03G219900, Glyma.03G220800, Glyma.03G247100, Glyma.03G256700, Glyma.04G044900, Glyma.04G054200, Glyma.04G076200, Glyma.04G218700, Glyma.04G223200, Glyma.05G062700, Glyma.05G064800, Glyma.05…
GO:0004601	peroxidase activity	258	28	14.19	0.0005	0.1176	F	Glyma.01G163100, Glyma.01G219400, Glyma.02G135100, Glyma.03G038700, Glyma.04G017500, Glyma.05G212500, Glyma.06G114400, Glyma.07G209900, Glyma.08G018900, Glyma.09G022400, Glyma.09G022500, Glyma.09G109800, Glyma.11G024100, Glyma.13G106400, Glyma.13G167100, Glyma.14G104400, Glyma.15G050800, Glyma.15G128700, Glyma.15G129000, Glyma.16G164400, Glyma.17G198700, Glyma.17G223900, Glyma.18G055300, Glyma.18…
GO:0004784	superoxide dismutase activity	14	5	0.77	0.00066	0.1276	F	Glyma.04G221300, Glyma.06G144500, Glyma.10G117100, Glyma.10G193500, Glyma.19G240400
GO:0016721	oxidoreductase activity, acting on superoxide radicals as acceptor	14	5	0.77	0.00066	0.1276	F	Glyma.04G221300, Glyma.06G144500, Glyma.10G117100, Glyma.10G193500, Glyma.19G240400
GO:0016684	oxidoreductase activity, acting on peroxide as acceptor	264	28	14.52	0.00071	0.1276	F	Glyma.01G163100, Glyma.01G219400, Glyma.02G135100, Glyma.03G038700, Glyma.04G017500, Glyma.05G212500, Glyma.06G114400, Glyma.07G209900, Glyma.08G018900, Glyma.09G022400, Glyma.09G022500, Glyma.09G109800, Glyma.11G024100, Glyma.13G106400, Glyma.13G167100, Glyma.14G104400, Glyma.15G050800, Glyma.15G128700, Glyma.15G129000, Glyma.16G164400, Glyma.17G198700, Glyma.17G223900, Glyma.18G055300, Glyma.18…
GO:0005509	calcium ion binding	496	45	27.28	0.00074	0.1276	F	Glyma.01G049500, Glyma.02G222200, Glyma.03G004100, Glyma.03G138000, Glyma.04G235900, Glyma.04G241000, Glyma.04G245000, Glyma.05G029600, Glyma.05G212500, Glyma.05G245600, Glyma.06G034700, Glyma.06G258000, Glyma.07G010800, Glyma.07G053300, Glyma.07G101100, Glyma.07G106600, Glyma.07G229500, Glyma.07G238700, Glyma.08G018900, Glyma.08G304200, Glyma.09G049700, Glyma.09G236800, Glyma.09G248600, Glyma.10…
GO:0016836	hydro-lyase activity	108	15	5.94	0.00084	0.1358	F	Glyma.01G167500, Glyma.02G035000, Glyma.02G213700, Glyma.07G032200, Glyma.08G210500, Glyma.11G075700, Glyma.11G180900, Glyma.12G072500, Glyma.12G181800, Glyma.12G228600, Glyma.13G257200, Glyma.13G271200, Glyma.13G319000, Glyma.15G057700, Glyma.19G239800
GO:0022804	active transmembrane transporter activity	792	65	43.56	0.0009	0.137	F	Glyma.01G016500, Glyma.01G178500, Glyma.01G193600, Glyma.02G075300, Glyma.02G089900, Glyma.02G298500, Glyma.03G105300, Glyma.04G102700, Glyma.05G001700, Glyma.05G019400, Glyma.05G048000, Glyma.05G192700, Glyma.05G228400, Glyma.06G106100, Glyma.06G313600, Glyma.06G317200, Glyma.07G004300, Glyma.07G023400, Glyma.07G069600, Glyma.07G088200, Glyma.07G117000, Glyma.07G121900, Glyma.07G144700, Glyma.07…
GO:0022891	substrate-specific transmembrane transporter activity	1360	101	74.8	0.00137	0.1906	F	Glyma.01G031800, Glyma.01G193600, Glyma.02G033600, Glyma.02G184800, Glyma.02G220500, Glyma.02G260100, Glyma.02G301800, Glyma.03G105300, Glyma.04G005200, Glyma.04G066000, Glyma.04G069500, Glyma.04G088200, Glyma.04G102700, Glyma.04G162500, Glyma.04G198500, Glyma.04G246400, Glyma.04G250600, Glyma.05G048000, Glyma.05G202700, Glyma.05G228400, Glyma.06G007400, Glyma.06G019500, Glyma.06G067400, Glyma.06…
GO:0016671	oxidoreductase activity, acting on a sulfur group of donors, disulfide as acceptor	91	13	5.01	0.0014	0.1906	F	Glyma.01G170300, Glyma.02G049400, Glyma.04G167500, Glyma.08G236000, Glyma.09G004400, Glyma.11G081000, Glyma.12G136400, Glyma.12G151400, Glyma.12G223400, Glyma.13G277900, Glyma.14G070500, Glyma.15G108700, Glyma.18G243200
GO:0015075	ion transmembrane transporter activity	1102	84	60.61	0.00163	0.2108	F	Glyma.01G031800, Glyma.01G193600, Glyma.02G033600, Glyma.02G220500, Glyma.02G260100, Glyma.03G105300, Glyma.04G005200, Glyma.04G066000, Glyma.04G069500, Glyma.04G088200, Glyma.04G102700, Glyma.04G162500, Glyma.04G246400, Glyma.04G250600, Glyma.05G048000, Glyma.05G228400, Glyma.06G007400, Glyma.06G019500, Glyma.06G067400, Glyma.06G077600, Glyma.06G106100, Glyma.06G111900, Glyma.06G143800, Glyma.06…
GO:1901476	carbohydrate transporter activity	202	22	11.11	0.0018	0.2217	F	Glyma.04G102700, Glyma.04G198500, Glyma.05G202700, Glyma.05G228400, Glyma.06G166900, Glyma.06G307000, Glyma.06G317200, Glyma.07G069600, Glyma.08G059700, Glyma.08G203000, Glyma.08G312400, Glyma.08G360400, Glyma.08G360500, Glyma.11G066500, Glyma.11G066600, Glyma.11G228000, Glyma.12G037000, Glyma.14G074100, Glyma.15G003900, Glyma.18G301100, Glyma.18G301200, Glyma.19G005900
GO:0004190	aspartic-type endopeptidase activity	179	20	9.85	0.00209	0.2351	F	Glyma.03G257900, Glyma.06G114200, Glyma.07G055300, Glyma.07G262600, Glyma.08G162100, Glyma.08G321200, Glyma.10G063600, Glyma.10G288100, Glyma.12G179800, Glyma.13G208000, Glyma.14G168500, Glyma.14G212700, Glyma.15G186400, Glyma.15G234300, Glyma.16G024000, Glyma.18G019400, Glyma.18G090900, Glyma.19G198500, Glyma.19G256400, Glyma.20G100900
GO:0070001	aspartic-type peptidase activity	179	20	9.85	0.00209	0.2351	F	Glyma.03G257900, Glyma.06G114200, Glyma.07G055300, Glyma.07G262600, Glyma.08G162100, Glyma.08G321200, Glyma.10G063600, Glyma.10G288100, Glyma.12G179800, Glyma.13G208000, Glyma.14G168500, Glyma.14G212700, Glyma.15G186400, Glyma.15G234300, Glyma.16G024000, Glyma.18G019400, Glyma.18G090900, Glyma.19G198500, Glyma.19G256400, Glyma.20G100900
GO:0005215	transporter activity	2306	158	126.83	0.00237	0.2441	F	Glyma.01G016500, Glyma.01G031800, Glyma.01G033900, Glyma.01G035000, Glyma.01G178500, Glyma.01G193600, Glyma.02G022200, Glyma.02G031000, Glyma.02G032600, Glyma.02G033600, Glyma.02G075300, Glyma.02G089900, Glyma.02G184800, Glyma.02G220500, Glyma.02G224600, Glyma.02G260100, Glyma.02G298500, Glyma.02G301800, Glyma.03G105300, Glyma.04G005200, Glyma.04G066000, Glyma.04G069500, Glyma.04G088200, Glyma.04…
GO:0001871	pattern binding	210	22	11.55	0.00292	0.2441	F	Glyma.04G013000, Glyma.04G152100, Glyma.06G284700, Glyma.07G094500, Glyma.07G220000, Glyma.07G225800, Glyma.09G027900, Glyma.09G182000, Glyma.09G182200, Glyma.12G198100, Glyma.13G032600, Glyma.13G033500, Glyma.13G035900, Glyma.13G316200, Glyma.14G075500, Glyma.14G214300, Glyma.15G108900, Glyma.15G133400, Glyma.15G263000, Glyma.17G038600, Glyma.17G214900, Glyma.18G291500
GO:0030247	polysaccharide binding	210	22	11.55	0.00292	0.2441	F	Glyma.04G013000, Glyma.04G152100, Glyma.06G284700, Glyma.07G094500, Glyma.07G220000, Glyma.07G225800, Glyma.09G027900, Glyma.09G182000, Glyma.09G182200, Glyma.12G198100, Glyma.13G032600, Glyma.13G033500, Glyma.13G035900, Glyma.13G316200, Glyma.14G075500, Glyma.14G214300, Glyma.15G108900, Glyma.15G133400, Glyma.15G263000, Glyma.17G038600, Glyma.17G214900, Glyma.18G291500
GO:0003861	3-isopropylmalate dehydratase activity	2	2	0.11	0.00302	0.2441	F	Glyma.07G032200, Glyma.08G210500
GO:0004353	glutamate dehydrogenase [NAD(P)+] activity	2	2	0.11	0.00302	0.2441	F	Glyma.01G204600, Glyma.16G041200
GO:0008446	GDP-mannose 4,6-dehydratase activity	2	2	0.11	0.00302	0.2441	F	Glyma.01G167500, Glyma.11G075700
GO:0009496	plastoquinol--plastocyanin reductase activity	2	2	0.11	0.00302	0.2441	F	Glyma.12G199400, Glyma.13G302900
GO:0016174	NAD(P)H oxidase activity	2	2	0.11	0.00302	0.2441	F	Glyma.05G212500, Glyma.19G233900
GO:0052880	oxidoreductase activity, acting on diphenols and related substances as donors, with copper protein as acceptor	2	2	0.11	0.00302	0.2441	F	Glyma.12G199400, Glyma.13G302900
GO:0003677	DNA binding	3882	251	213.51	0.00326	0.2556	F	Glyma.01G049400, Glyma.01G086700, Glyma.01G096600, Glyma.01G128100, Glyma.01G185800, Glyma.01G189100, Glyma.01G194200, Glyma.01G217400, Glyma.01G231000, Glyma.01G234600, Glyma.02G016100, Glyma.02G043500, Glyma.02G062700, Glyma.02G080200, Glyma.02G094500, Glyma.02G099500, Glyma.02G108600, Glyma.02G171300, Glyma.02G176800, Glyma.02G235600, Glyma.02G236800, Glyma.02G244600, Glyma.02G278400, Glyma.03…
GO:0015144	carbohydrate transmembrane transporter activity	201	21	11.06	0.0037	0.2781	F	Glyma.04G102700, Glyma.04G198500, Glyma.05G202700, Glyma.05G228400, Glyma.06G166900, Glyma.06G307000, Glyma.06G317200, Glyma.08G059700, Glyma.08G203000, Glyma.08G312400, Glyma.08G360400, Glyma.08G360500, Glyma.11G066500, Glyma.11G066600, Glyma.11G228000, Glyma.12G037000, Glyma.14G074100, Glyma.15G003900, Glyma.18G301100, Glyma.18G301200, Glyma.19G005900
GO:0015077	monovalent inorganic cation transmembrane transporter activity	380	34	20.9	0.00383	0.2781	F	Glyma.01G031800, Glyma.02G033600, Glyma.03G105300, Glyma.04G066000, Glyma.04G162500, Glyma.05G048000, Glyma.06G007400, Glyma.06G067400, Glyma.06G077600, Glyma.06G143800, Glyma.06G313600, Glyma.07G117000, Glyma.07G184800, Glyma.08G091900, Glyma.08G203000, Glyma.10G132300, Glyma.11G075300, Glyma.12G170500, Glyma.12G219000, Glyma.12G228000, Glyma.13G131200, Glyma.13G153500, Glyma.13G186400, Glyma.13…
GO:0004805	trehalose-phosphatase activity	20	5	1.1	0.00387	0.2781	F	Glyma.06G318400, Glyma.11G239300, Glyma.13G088300, Glyma.14G171700, Glyma.18G018100
GO:0005516	calmodulin binding	192	20	10.56	0.00469	0.3279	F	Glyma.01G189100, Glyma.01G193600, Glyma.03G120700, Glyma.03G138000, Glyma.03G232400, Glyma.04G215800, Glyma.05G237200, Glyma.06G286800, Glyma.07G004300, Glyma.07G093900, Glyma.08G044400, Glyma.10G084000, Glyma.10G148700, Glyma.13G070800, Glyma.13G101700, Glyma.15G222300, Glyma.17G053600, Glyma.19G133000, Glyma.19G229400, Glyma.19G229500
GO:0009055	electron carrier activity	302	28	16.61	0.00507	0.3452	F	Glyma.01G238900, Glyma.02G275100, Glyma.03G019500, Glyma.04G162500, Glyma.05G168400, Glyma.05G169900, Glyma.05G218400, Glyma.06G061200, Glyma.06G220700, Glyma.06G239900, Glyma.06G287000, Glyma.08G343100, Glyma.11G004700, Glyma.12G089200, Glyma.12G119200, Glyma.12G199400, Glyma.12G207400, Glyma.12G225500, Glyma.13G158200, Glyma.13G275800, Glyma.13G289600, Glyma.13G302900, Glyma.15G078600, Glyma.17…
GO:0015291	secondary active transmembrane transporter activity	433	37	23.82	0.00559	0.3667	F	Glyma.01G178500, Glyma.02G075300, Glyma.02G089900, Glyma.04G102700, Glyma.05G001700, Glyma.05G228400, Glyma.06G106100, Glyma.06G313600, Glyma.06G317200, Glyma.07G069600, Glyma.07G088200, Glyma.07G144700, Glyma.07G184800, Glyma.08G059700, Glyma.08G282600, Glyma.08G312400, Glyma.08G361200, Glyma.10G267700, Glyma.11G066500, Glyma.11G066600, Glyma.11G202000, Glyma.12G037000, Glyma.12G228000, Glyma.13…
GO:0019203	carbohydrate phosphatase activity	40	7	2.2	0.00567	0.3667	F	Glyma.06G318400, Glyma.07G142700, Glyma.08G182300, Glyma.11G239300, Glyma.13G088300, Glyma.14G171700, Glyma.18G018100
GO:0008324	cation transmembrane transporter activity	707	55	38.89	0.00642	0.3906	F	Glyma.01G031800, Glyma.01G193600, Glyma.02G033600, Glyma.02G220500, Glyma.03G105300, Glyma.04G005200, Glyma.04G066000, Glyma.04G102700, Glyma.04G162500, Glyma.05G048000, Glyma.05G228400, Glyma.06G007400, Glyma.06G067400, Glyma.06G077600, Glyma.06G143800, Glyma.06G313600, Glyma.06G317200, Glyma.07G004300, Glyma.07G117000, Glyma.07G184800, Glyma.08G047500, Glyma.08G059700, Glyma.08G076100, Glyma.08…
GO:0016835	carbon-oxygen lyase activity	225	22	12.38	0.00662	0.3906	F	Glyma.01G167500, Glyma.02G035000, Glyma.02G213700, Glyma.05G114000, Glyma.06G174700, Glyma.07G032200, Glyma.08G210500, Glyma.10G159800, Glyma.11G075700, Glyma.11G180900, Glyma.12G072500, Glyma.12G181800, Glyma.12G228600, Glyma.13G064100, Glyma.13G257200, Glyma.13G271200, Glyma.13G319000, Glyma.15G057700, Glyma.17G052000, Glyma.17G126500, Glyma.19G239800, Glyma.20G148100
GO:0004553	hydrolase activity, hydrolyzing O-glycosyl compounds	819	62	45.05	0.00713	0.3906	F	Glyma.02G009300, Glyma.02G018700, Glyma.02G046800, Glyma.02G225000, Glyma.03G024400, Glyma.03G024500, Glyma.03G025200, Glyma.03G030500, Glyma.03G184500, Glyma.03G216100, Glyma.04G013000, Glyma.04G030400, Glyma.04G152100, Glyma.05G068000, Glyma.05G180700, Glyma.06G025100, Glyma.06G105300, Glyma.06G144100, Glyma.06G284700, Glyma.06G319500, Glyma.07G066900, Glyma.07G174800, Glyma.07G220000, Glyma.07…
GO:0000175	3'-5'-exoribonuclease activity	23	5	1.27	0.00733	0.3906	F	Glyma.04G062300, Glyma.11G180500, Glyma.12G093100, Glyma.12G187400, Glyma.13G314100
GO:0016667	oxidoreductase activity, acting on a sulfur group of donors	214	21	11.77	0.00754	0.3906	F	Glyma.01G170300, Glyma.02G049400, Glyma.02G074200, Glyma.03G019500, Glyma.04G167500, Glyma.05G218400, Glyma.06G287000, Glyma.08G236000, Glyma.09G004400, Glyma.11G081000, Glyma.12G119200, Glyma.12G136400, Glyma.12G151400, Glyma.12G207400, Glyma.12G223400, Glyma.13G277900, Glyma.14G070500, Glyma.15G078600, Glyma.15G108700, Glyma.16G113100, Glyma.18G243200
GO:0003883	CTP synthase activity	8	3	0.44	0.00755	0.3906	F	Glyma.08G161000, Glyma.08G232600, Glyma.15G266600
GO:0008970	phosphatidylcholine 1-acylhydrolase activity	8	3	0.44	0.00755	0.3906	F	Glyma.01G205900, Glyma.08G100400, Glyma.11G093400
GO:0052654	L-leucine transaminase activity	8	3	0.44	0.00755	0.3906	F	Glyma.04G049200, Glyma.06G050100, Glyma.11G045300
GO:0052655	L-valine transaminase activity	8	3	0.44	0.00755	0.3906	F	Glyma.04G049200, Glyma.06G050100, Glyma.11G045300
GO:0052656	L-isoleucine transaminase activity	8	3	0.44	0.00755	0.3906	F	Glyma.04G049200, Glyma.06G050100, Glyma.11G045300
GO:0004568	chitinase activity	53	8	2.92	0.00802	0.4026	F	Glyma.03G024500, Glyma.03G030500, Glyma.10G227700, Glyma.13G330800, Glyma.15G206800, Glyma.16G026200, Glyma.20G164600, Glyma.20G164700
GO:0005366	myo-inositol:proton symporter activity	3	2	0.17	0.00874	0.4026	F	Glyma.08G361200, Glyma.15G194600
GO:0016618	hydroxypyruvate reductase activity	3	2	0.17	0.00874	0.4026	F	Glyma.10G281400, Glyma.20G107800
GO:0045158	electron transporter, transferring electrons within cytochrome b6/f complex of photosystem II activity	3	2	0.17	0.00874	0.4026	F	Glyma.12G199400, Glyma.13G302900
GO:0080048	GDP-D-glucose phosphorylase activity	3	2	0.17	0.00874	0.4026	F	Glyma.02G292800, Glyma.14G021800
GO:0022890	inorganic cation transmembrane transporter activity	566	45	31.13	0.00887	0.4026	F	Glyma.01G031800, Glyma.01G193600, Glyma.02G033600, Glyma.02G220500, Glyma.03G105300, Glyma.04G005200, Glyma.04G066000, Glyma.04G162500, Glyma.05G048000, Glyma.06G007400, Glyma.06G067400, Glyma.06G077600, Glyma.06G143800, Glyma.06G313600, Glyma.07G004300, Glyma.07G117000, Glyma.07G184800, Glyma.08G047500, Glyma.08G076100, Glyma.08G091900, Glyma.08G203000, Glyma.10G132300, Glyma.11G002200, Glyma.11…
GO:0043531	ADP binding	461	38	25.36	0.00887	0.4026	F	Glyma.01G010700, Glyma.01G013100, Glyma.01G032400, Glyma.01G183300, Glyma.05G082400, Glyma.06G259800, Glyma.06G265400, Glyma.06G267400, Glyma.07G037000, Glyma.07G067900, Glyma.07G078000, Glyma.08G303700, Glyma.09G062100, Glyma.09G161400, Glyma.11G153000, Glyma.12G011700, Glyma.12G132200, Glyma.12G135600, Glyma.12G218500, Glyma.13G028100, Glyma.13G190400, Glyma.15G246100, Glyma.16G127900, Glyma.16…
GO:0060089	molecular transducer activity	375	32	20.63	0.00963	0.4295	F	Glyma.02G197800, Glyma.02G261900, Glyma.02G270700, Glyma.03G201100, Glyma.03G261400, Glyma.05G151400, Glyma.07G049300, Glyma.07G103700, Glyma.07G103900, Glyma.07G163200, Glyma.08G108200, Glyma.08G223400, Glyma.10G079400, Glyma.10G079700, Glyma.10G188500, Glyma.11G229900, Glyma.11G233300, Glyma.12G073000, Glyma.12G187600, Glyma.13G089200, Glyma.13G093300, Glyma.14G174200, Glyma.15G099800, Glyma.15…

## Sheet: Supplementary Table 6
Table S6. Selected genes and primers for RT-qPCR.
Lab Name	Gene ID	Left Primer	Right Primer
Gm182580	Glyma.18G022400	CGTGTAGAGTCCTTGAAGTACAGC	ACCAGAGCTGTGATAGCCAACC
Gm182590 (SNAP)	Glyma.18G022500	TCGCCAAATCATGGGACAAGGC	CAATGTGCAGCATCGACATGGG
rhg 1 2160	Gm182160	AGGTCACGTGTTGCCGTTG	AAACCACACCAATAACAACAAAGCTCT
SHMT	Glyma.08G108900	TGAAAAAGACTTTGAGCAGATTGG	TTGCCATGCTCCTTCTGGAT
rhg1 a block	Glyma.18G022300	TGAGCTAACCATCGAGGAAGA	GCTACCCCTGCAGTGACAA
GmSNAP11	Glyma.11G234500	CGAAGAGATAGCTCGCCAAT	GGCAGATGCCAGCATTAAG
GmSNAP02	Glyma.02G260400	TGAAGATATTGCTCGCCAGTC	GCAAATGCCAGCATTAAGAA
GmSNAP14	Glyma.14G054900	TGAAGATATTGCTCGCCAGTC	GCAAATGCCAGCATTAAGAA
GmSNAP09	Glyma.09G279400	CCAAGAGAGCGGAGAACAAG	TTGGCGAGTTTGAAGGAAGT
JAR1-B	Glyma.03G256200	TTCGTTGATGCAGGCTACAC	TGGAATGTTCCTCTCCGAAC
COI1	Glyma.18G030200	TGTCACAGGGCTGTTCAGAG	CATGGTCAAGCAACACAAGG
JAZ-A	Glyma.11G038600	GGCAAGGGAATGTCTCAAAA	TGGCACTGGTTGGAATGATA
JAZ-B	Glyma.17G043700	CCCAAAAGCCCTTCTTCTTC	AGCCTGCGAATGGAACTCT
JAZ-C	Glyma.17G047700	CCTGCTGAAAAATTGGAGGA	AGTGTGAGCACATGCAGAGG
JAZ-F	Glyma.09G071600	TGACACCAAAGGACCTGACA	GGTTGGAATCTCCTCTGAAGG
JAZ-G	Glyma.13G112000	GCCAAAGCACCCTATCAAAT	GCACCTAATCCAAGCCATGA
MYC2-C	Glyma.01G096600	GGGTGAGGAGGACAAAGTCA	AGGGGCCAGAGATTAAGGAA
ODC1	Glyma.04G020200	TGAACCTGAAGCCCATTTTC	TGGTGTGTCGATGTCTGGTT
SS B	Glyma.05G036300	TCCCCCAGTGAACTTCAAAC	CTACCCCATTTTGCTCTGGA
SSA_5	Glyma.17G091100	TGATTGGATTCATGCTCTGC	CACCCCATTTTTCTCTGGAT
Reference UB1	GmUB1	GTGTAATGTTGGATGTGTTCCC	ACACAATTGAGTTCAACACAAACCG
